# Supplementary material for: 1-(4-Chloro­phen­yl)-3-phenyl-1H-pyrazol-5(4H)-one
Source: Acta Crystallogr Sect E Struct Rep Online. 2010 Feb 27;66(Pt 3):o709. doi: 10.1107/S1600536809055263 (PMC2983571; doi:10.1107/S1600536809055263)
Supplement: Supplementary file 2 [file e-66-0o709-Isup2.hkl]

# 
# h,k,l, Fc-squared, Fo-squared, sigma(Fo-squared) and status flag 
# 
data_I
_shelx_title ' Z in P2(1)/c' 
_shelx_refln_list_code          4 
_shelx_F_calc_maximum      239.39 
_exptl_crystal_F_000       736.00 
_reflns_d_resolution_high  0.7475 
 
loop_ 
 _symmetry_equiv_pos_as_xyz 
 'x, y, z' 
 '-x, y+1/2, -z+1/2' 
 '-x, -y, -z' 
 'x, -y-1/2, z-1/2' 
 
_cell_length_a    11.2593 
_cell_length_b    12.1848 
_cell_length_c     9.5498 
_cell_angle_alpha  90.000 
_cell_angle_beta  103.053 
_cell_angle_gamma  90.000 
 
_shelx_F_squared_multiplier     1.000 
 
loop_ 
 _refln_index_h 
 _refln_index_k 
 _refln_index_l 
 _refln_F_squared_calc 
 _refln_F_squared_meas 
 _refln_F_squared_sigma 
 _refln_observed_status 
   1   0   0      992.35      998.70     40.43 o 
   2   0   0     1665.62     1839.04     23.04 o 
   3   0   0     3940.05     4253.70     45.53 o 
   4   0   0     1675.70     1644.01     23.87 o 
   5   0   0      102.97       92.93      1.18 o 
   6   0   0       25.21       28.46      0.90 o 
   7   0   0      397.05      384.13      4.96 o 
   8   0   0       73.13       59.06      1.22 o 
   9   0   0      346.45      346.00      5.18 o 
  10   0   0       12.22       12.82      1.19 o 
  11   0   0       34.07       31.74      1.77 o 
  12   0   0      130.25      118.20      3.51 o 
  13   0   0        2.31        3.25      1.31 o 
  14   0   0        0.08        2.74      1.77 o 
   1   1   0      153.82      160.58      1.69 o 
   2   1   0      107.95      112.21      1.37 o 
   3   1   0     6975.40     7553.55     57.40 o 
   4   1   0      290.53      278.86      2.17 o 
   5   1   0      383.98      380.75      3.82 o 
   6   1   0        0.00        0.42      0.15 o 
   7   1   0       45.02       40.97      0.60 o 
   8   1   0       89.85       97.73      1.17 o 
   9   1   0       10.54       11.66      0.58 o 
  10   1   0       14.36       16.00      0.93 o 
  11   1   0       10.55       12.92      0.94 o 
  12   1   0        0.64        1.62      0.74 o 
  13   1   0       22.51       27.65      1.40 o 
  14   1   0        1.45        1.23      1.23 o 
   0   2   0    14083.17    11342.77   1010.60 o 
   1   2   0        9.10       -0.27      0.27 o 
   2   2   0      305.53      324.49      3.33 o 
   3   2   0     2354.22     2381.52     19.14 o 
   4   2   0      167.83      174.96      1.66 o 
   5   2   0       11.66        9.79      0.31 o 
   6   2   0        8.06        8.61      0.32 o 
   7   2   0       27.34       27.79      0.70 o 
   8   2   0       93.47      100.61      1.41 o 
   9   2   0        2.88        2.83      0.42 o 
  10   2   0        0.80        1.05      0.48 o 
  11   2   0        0.02       -0.44      0.62 o 
  12   2   0        4.13        2.02      0.79 o 
  13   2   0        1.74        2.89      0.90 o 
  14   2   0        3.65        2.13      2.31 o 
   1   3   0       66.18      101.67      1.08 o 
   2   3   0      210.15      223.11      1.76 o 
   3   3   0      284.76      314.74      2.63 o 
   4   3   0      355.75      361.17      3.22 o 
   5   3   0      477.32      499.14      4.37 o 
   6   3   0       98.52       77.46      0.98 o 
   7   3   0       69.05       65.80      0.99 o 
   8   3   0       45.94       50.07      0.91 o 
   9   3   0       20.69       21.87      0.70 o 
  10   3   0       17.22       15.70      0.71 o 
  11   3   0       38.89       37.33      1.10 o 
  12   3   0        0.05        0.41      0.75 o 
  13   3   0        6.82        7.07      0.94 o 
  14   3   0        8.72        9.88      1.55 o 
   0   4   0      246.95      220.71      3.30 o 
   1   4   0     3873.48     4055.99     28.89 o 
   2   4   0     5729.58     5954.95     42.52 o 
   3   4   0     3536.99     3575.24     26.95 o 
   4   4   0      147.23      138.26      1.35 o 
   5   4   0        9.01        2.30      0.27 o 
   6   4   0      343.89      311.05      2.98 o 
   7   4   0      263.81      253.82      2.59 o 
   8   4   0        7.21        8.67      0.54 o 
   9   4   0      112.58      102.05      1.56 o 
  10   4   0       55.59       58.08      1.26 o 
  11   4   0        1.71        1.94      0.57 o 
  12   4   0       14.87       13.91      0.95 o 
  13   4   0        8.92        8.25      1.43 o 
  14   4   0       11.89       11.50      2.63 o 
   1   5   0      507.43      566.20      4.47 o 
   2   5   0      458.09      526.96      3.97 o 
   3   5   0       63.34       79.23      0.83 o 
   4   5   0      528.06      519.44      4.79 o 
   5   5   0        1.04        0.69      0.25 o 
   6   5   0        3.93        6.18      0.39 o 
   7   5   0        4.87        4.14      0.38 o 
   8   5   0        9.30        9.14      0.50 o 
   9   5   0      156.49      152.37      2.68 o 
  10   5   0       70.79       72.33      1.29 o 
  11   5   0        0.01        0.17      0.54 o 
  12   5   0       46.53       50.95      1.36 o 
  13   5   0        2.09        3.34      1.37 o 
   0   6   0     2704.65     2974.45     28.26 o 
   1   6   0      462.49      562.70      4.02 o 
   2   6   0        9.71       21.84      0.45 o 
   3   6   0      377.58      376.27      2.97 o 
   4   6   0        2.70        0.87      0.22 o 
   5   6   0        0.50        0.02      0.26 o 
   6   6   0      137.34      133.27      1.63 o 
   7   6   0       97.83       99.52      1.40 o 
   8   6   0       32.22       32.35      1.09 o 
   9   6   0       11.36       14.50      0.66 o 
  10   6   0        3.44        2.83      0.51 o 
  11   6   0        1.34        0.20      0.56 o 
  12   6   0        9.45       11.21      0.84 o 
  13   6   0        0.16       -0.65      1.22 o 
   1   7   0        4.16        9.60      0.34 o 
   2   7   0      675.59      803.56      5.66 o 
   3   7   0      121.61      123.65      1.23 o 
   4   7   0       53.28       46.66      0.76 o 
   5   7   0        0.62        0.43      0.30 o 
   6   7   0       18.42       15.01      0.58 o 
   7   7   0       12.38        9.46      0.64 o 
   8   7   0       32.62       31.63      0.89 o 
   9   7   0       89.47       94.64      1.52 o 
  10   7   0       77.77       74.21      1.38 o 
  11   7   0       20.50       19.53      0.93 o 
  12   7   0       30.51       30.61      1.27 o 
  13   7   0        1.54        2.22      1.01 o 
   0   8   0     1779.85     1849.99     21.23 o 
   1   8   0      251.69      243.86      2.11 o 
   2   8   0      211.46      203.66      1.87 o 
   3   8   0      285.62      289.87      2.67 o 
   4   8   0      209.81      206.26      2.24 o 
   5   8   0       16.87       14.35      0.58 o 
   6   8   0      160.56      136.63      1.76 o 
   7   8   0      375.48      366.05      3.69 o 
   8   8   0        0.76        0.51      0.45 o 
   9   8   0       79.90       80.86      1.44 o 
  10   8   0       42.46       38.02      1.29 o 
  11   8   0        0.88       -0.30      0.54 o 
  12   8   0        9.42       12.60      1.27 o 
   1   9   0      229.27      223.63      2.13 o 
   2   9   0       11.32       12.40      0.55 o 
   3   9   0       13.58       19.00      0.61 o 
   4   9   0       36.82       29.70      0.82 o 
   5   9   0        0.54       -0.13      0.40 o 
   6   9   0        4.05        3.75      0.49 o 
   7   9   0       33.37       33.12      0.94 o 
   8   9   0       11.98       12.27      0.68 o 
   9   9   0        0.99        0.94      0.49 o 
  10   9   0       33.91       36.06      1.10 o 
  11   9   0       18.21       15.94      1.00 o 
  12   9   0        9.11        8.67      1.21 o 
   0  10   0      441.89      388.36      4.36 o 
   1  10   0        0.04       -0.22      0.29 o 
   2  10   0       66.36       64.55      1.11 o 
   3  10   0      172.93      154.40      1.94 o 
   4  10   0      294.58      272.21      2.92 o 
   5  10   0        0.31       -0.03      0.43 o 
   6  10   0       11.50       10.23      0.64 o 
   7  10   0        2.52        0.84      0.50 o 
   8  10   0        0.75        1.29      0.54 o 
   9  10   0       14.88       16.79      0.83 o 
  10  10   0        8.37        8.59      0.80 o 
  11  10   0        0.02       -0.13      0.95 o 
   1  11   0        1.13        0.25      0.57 o 
   2  11   0        0.16       -0.37      0.37 o 
   3  11   0       14.12       11.89      0.67 o 
   4  11   0       33.77       29.29      1.03 o 
   5  11   0        3.94        2.52      0.57 o 
   6  11   0        2.97        0.97      0.54 o 
   7  11   0        0.43        0.94      0.55 o 
   8  11   0        1.28        2.02      0.74 o 
   9  11   0       66.12       69.88      1.61 o 
  10  11   0       17.64       18.04      1.66 o 
   0  12   0      355.75      341.20      8.33 o 
   1  12   0        0.58       -0.11      0.39 o 
   2  12   0        2.07        1.76      0.83 o 
   3  12   0      152.89      143.22      2.15 o 
   4  12   0      123.52      108.81      1.71 o 
   5  12   0       31.08       34.48      1.05 o 
   6  12   0        0.36       -0.67      0.67 o 
   7  12   0        5.51        6.00      0.69 o 
   8  12   0       72.76       88.05      2.08 o 
   9  12   0       34.73       38.55      2.85 o 
   1  13   0       11.20       12.18      0.82 o 
   2  13   0       16.51       14.30      0.83 o 
   3  13   0       36.84       35.71      1.08 o 
   4  13   0        0.84       -0.69      0.69 o 
   5  13   0        0.00       -0.22      0.63 o 
   6  13   0        1.35        0.30      0.70 o 
   7  13   0        0.54        0.63      0.97 o 
   8  13   0        0.06        2.21      1.21 o 
   0  14   0       39.59       48.17      2.80 o 
   1  14   0       28.95       28.31      2.23 o 
   2  14   0        3.95        4.17      1.31 o 
   3  14   0       16.70       21.09      1.28 o 
   4  14   0        2.65        4.20      0.78 o 
   5  14   0        0.18       -0.34      0.94 o 
   6  14   0       17.55       25.91      2.51 o 
   7  14   0        1.29        4.05      1.77 o 
   1  15   0       18.07       19.75      2.11 o 
   2  15   0       16.70       13.81      1.94 o 
   4  15   0        1.59        0.02      1.03 o 
   5  15   0        0.16       -1.48      1.48 o 
 -14   1   1        0.28        0.20      1.08 o 
 -13   1   1        9.14        9.38      1.00 o 
 -12   1   1       18.22       17.50      1.08 o 
 -11   1   1       15.44       16.50      1.00 o 
 -10   1   1        8.45        4.26      0.50 o 
  -9   1   1       18.26       19.67      0.69 o 
  -8   1   1        0.04        0.00      0.21 o 
  -7   1   1      655.10      622.80      4.46 o 
  -6   1   1      379.47      433.46      3.15 o 
  -5   1   1      192.56      225.86      1.83 o 
  -4   1   1       58.76       60.14      0.63 o 
  -3   1   1    57305.58    54955.26    639.43 o 
  -2   1   1      263.55      265.22      2.70 o 
  -1   1   1     3428.53     3685.54     36.18 o 
   0   1   1      118.34      120.83      1.19 o 
   1   1   1      391.97      411.45      3.72 o 
   2   1   1      122.55      128.93      2.04 o 
   3   1   1        2.54        0.81      0.13 o 
   4   1   1     1252.91     1293.69      9.31 o 
   5   1   1       85.68       76.90      0.76 o 
   6   1   1      577.74      588.85      4.22 o 
   7   1   1        0.06       -0.21      0.21 o 
   8   1   1      145.75      138.37      1.81 o 
   9   1   1      388.83      390.97      4.11 o 
  10   1   1       41.26       41.32      1.40 o 
  11   1   1        0.06       -0.45      0.65 o 
  12   1   1       18.83       23.15      1.28 o 
  13   1   1       45.70       50.31      2.48 o 
  14   1   1       12.89       14.93      1.74 o 
 -14   2   1        7.45        7.90      1.43 o 
 -13   2   1        8.78       12.52      1.08 o 
 -12   2   1       12.43       12.32      0.98 o 
 -11   2   1       44.29       43.75      1.46 o 
 -10   2   1       11.78       12.22      0.66 o 
  -9   2   1       34.32       32.18      0.85 o 
  -8   2   1       18.26       16.20      0.55 o 
  -7   2   1        1.81        1.35      0.30 o 
  -6   2   1       61.35       74.21      0.95 o 
  -5   2   1      404.68      375.84      3.57 o 
  -4   2   1     2058.45     2009.23     18.00 o 
  -3   2   1    13979.13    14336.88    117.33 o 
  -2   2   1     2581.27     2747.78     20.79 o 
  -1   2   1       77.63       70.95      0.78 o 
   0   2   1    16886.30    16331.30    189.72 o 
   1   2   1      366.82      397.40      3.62 o 
   2   2   1       66.85       78.90      0.77 o 
   3   2   1      191.82      211.77      1.70 o 
   4   2   1      557.65      581.74      4.59 o 
   5   2   1        7.70       10.66      0.29 o 
   6   2   1      199.39      207.86      1.69 o 
   7   2   1        1.26        1.05      0.28 o 
   8   2   1       21.72       23.34      0.67 o 
   9   2   1      102.13      109.20      2.11 o 
  10   2   1       18.90       20.95      0.83 o 
  11   2   1        0.46        0.06      0.69 o 
  12   2   1       42.57       40.20      1.75 o 
  13   2   1       34.17       29.51      2.08 o 
  14   2   1        4.44        5.08      1.41 o 
 -14   3   1        0.37        0.66      1.11 o 
 -13   3   1        1.77        1.42      1.19 o 
 -12   3   1        1.56        1.42      0.71 o 
 -11   3   1        1.55        0.26      0.46 o 
 -10   3   1       21.61       20.41      0.78 o 
  -9   3   1        5.53        5.14      0.43 o 
  -8   3   1        4.46        5.96      0.43 o 
  -7   3   1       79.90       67.12      1.07 o 
  -6   3   1     2544.47     2535.65     20.35 o 
  -5   3   1      871.71      896.99      6.97 o 
  -4   3   1      920.26      965.45      7.03 o 
  -3   3   1       75.17       86.97      0.91 o 
  -2   3   1       18.41       21.32      0.35 o 
  -1   3   1      998.36     1073.40      8.18 o 
   0   3   1      806.75      774.47      7.92 o 
   1   3   1      678.56      672.91      5.20 o 
   2   3   1      294.01      278.58      2.16 o 
   3   3   1      550.96      524.75      3.93 o 
   4   3   1      181.16      171.10      1.47 o 
   5   3   1      470.76      500.41      4.08 o 
   6   3   1      355.60      341.53      3.16 o 
   7   3   1       71.62       63.91      1.18 o 
   8   3   1       51.28       54.54      1.21 o 
   9   3   1       86.03       88.52      1.50 o 
  10   3   1      100.23      101.99      1.92 o 
  11   3   1       63.33       71.91      1.76 o 
  12   3   1       37.30       34.97      2.03 o 
  13   3   1        9.07       11.84      1.53 o 
  14   3   1       24.85       19.36      1.85 o 
 -14   4   1        2.13        1.74      1.21 o 
 -13   4   1       20.02       20.99      1.45 o 
 -12   4   1       24.53       23.96      1.07 o 
 -11   4   1        0.52        0.83      0.60 o 
 -10   4   1       10.32        9.75      0.63 o 
  -9   4   1        1.03       -0.34      0.34 o 
  -8   4   1       75.51       70.65      1.20 o 
  -7   4   1      327.12      302.01      2.95 o 
  -6   4   1      113.98      107.73      1.33 o 
  -5   4   1       32.17       27.89      0.61 o 
  -4   4   1       58.32       70.88      1.47 o 
  -3   4   1       47.46       51.00      0.87 o 
  -2   4   1      119.58      131.42      1.15 o 
  -1   4   1        0.51       -0.06      0.19 o 
   0   4   1     2333.71     2423.80     23.56 o 
   1   4   1      201.12      210.75      1.70 o 
   2   4   1      753.57      758.53      5.56 o 
   3   4   1      144.05      142.49      1.26 o 
   4   4   1        6.24        7.37      0.32 o 
   5   4   1       33.13       38.44      0.72 o 
   6   4   1      181.56      169.21      1.86 o 
   7   4   1       71.19       72.94      1.12 o 
   8   4   1      107.24      102.85      1.56 o 
   9   4   1       24.35       24.28      0.78 o 
  10   4   1        5.23        4.62      0.59 o 
  11   4   1       28.35       30.02      1.10 o 
  12   4   1        1.00        0.27      1.05 o 
  13   4   1       21.94       21.38      1.87 o 
 -14   5   1        0.32        0.17      1.21 o 
 -13   5   1        8.23       10.79      1.07 o 
 -12   5   1        1.12        0.56      0.61 o 
 -11   5   1        0.63        0.20      0.51 o 
 -10   5   1        0.28       -0.28      0.41 o 
  -9   5   1       14.88       15.28      0.63 o 
  -8   5   1       14.26       12.91      0.55 o 
  -7   5   1        9.27       11.00      0.50 o 
  -6   5   1      269.79      281.82      2.77 o 
  -5   5   1     1691.02     1780.06     13.67 o 
  -4   5   1     1270.66     1416.18     13.36 o 
  -3   5   1      845.87      910.48     12.64 o 
  -2   5   1      654.56      694.19      5.47 o 
  -1   5   1      953.07      985.92      6.78 o 
   0   5   1       11.14        9.84      0.32 o 
   1   5   1       40.98       42.62      0.57 o 
   2   5   1       24.33       37.20      0.52 o 
   3   5   1      686.81      654.02      4.89 o 
   4   5   1      378.89      376.76      3.21 o 
   5   5   1        0.47        0.78      0.27 o 
   6   5   1       49.56       46.45      0.86 o 
   7   5   1        5.73        5.25      0.44 o 
   8   5   1        1.48        0.73      0.40 o 
   9   5   1       41.04       39.09      1.39 o 
  10   5   1       32.88       33.38      1.06 o 
  11   5   1       77.65       80.87      1.64 o 
  12   5   1       41.91       43.72      1.34 o 
  13   5   1        0.29        0.25      1.68 o 
 -13   6   1       17.27       15.33      1.09 o 
 -12   6   1       86.91       88.76      1.76 o 
 -11   6   1        0.26       -0.05      0.54 o 
 -10   6   1       26.40       29.89      0.91 o 
  -9   6   1       55.65       53.57      1.08 o 
  -8   6   1       21.30       22.84      0.74 o 
  -7   6   1      329.25      324.80      3.23 o 
  -6   6   1      160.68      143.95      1.70 o 
  -5   6   1       19.51       13.99      0.50 o 
  -4   6   1      107.89       94.44      1.51 o 
  -3   6   1      357.13      365.83      2.90 o 
  -2   6   1      935.31      953.18      6.61 o 
  -1   6   1     2868.63     3059.87     20.55 o 
   0   6   1      816.61      816.08      6.44 o 
   1   6   1       92.04      118.33      1.13 o 
   2   6   1       74.68       61.68      0.74 o 
   3   6   1      262.52      252.05      2.23 o 
   4   6   1       36.34       35.29      0.64 o 
   5   6   1       14.24       12.41      0.49 o 
   6   6   1        8.62        8.07      0.47 o 
   7   6   1      631.37      629.60      5.72 o 
   8   6   1       17.42       17.77      0.70 o 
   9   6   1       55.46       52.21      1.13 o 
  10   6   1       15.04       12.88      0.68 o 
  11   6   1       26.18       26.15      1.05 o 
  12   6   1        5.61        5.72      1.05 o 
  13   6   1        3.66        6.02      1.12 o 
 -13   7   1        2.08        1.12      0.95 o 
 -12   7   1        3.13        3.63      0.76 o 
 -11   7   1       25.61       24.06      0.90 o 
 -10   7   1      133.81      138.30      1.95 o 
  -9   7   1      120.41      119.15      1.72 o 
  -8   7   1        0.04       -0.39      0.39 o 
  -7   7   1       18.68       20.87      0.69 o 
  -6   7   1       97.06      103.59      1.42 o 
  -5   7   1      110.51       97.23      1.57 o 
  -4   7   1        1.63        1.50      0.28 o 
  -3   7   1     1278.65     1370.82      9.98 o 
  -2   7   1       14.07       20.99      0.45 o 
  -1   7   1       10.95        7.99      0.32 o 
   0   7   1      855.15      847.94      6.73 o 
   1   7   1      120.60      101.46      1.01 o 
   2   7   1        0.27        0.59      0.22 o 
   3   7   1      583.11      546.48      4.55 o 
   4   7   1      817.33      833.51      7.20 o 
   5   7   1       15.21       14.40      0.56 o 
   6   7   1      409.77      383.49      3.73 o 
   7   7   1      243.17      232.11      2.59 o 
   8   7   1       44.49       44.95      1.04 o 
   9   7   1      104.35      109.77      1.68 o 
  10   7   1        0.21        0.37      0.50 o 
  11   7   1        3.64        2.65      0.67 o 
  12   7   1       10.41       11.33      1.07 o 
 -12   8   1        7.24        6.14      0.95 o 
 -11   8   1        1.09        0.52      0.54 o 
 -10   8   1        1.07        0.54      0.48 o 
  -9   8   1        2.01        2.61      0.51 o 
  -8   8   1        3.85        4.42      0.53 o 
  -7   8   1       16.30       14.55      0.63 o 
  -6   8   1      108.75       93.66      1.39 o 
  -5   8   1       98.15       97.46      1.88 o 
  -4   8   1       29.97       32.50      0.94 o 
  -3   8   1      101.95       98.50      1.21 o 
  -2   8   1        0.10       -0.12      0.21 o 
  -1   8   1       89.36      122.67      1.39 o 
   0   8   1       37.56       36.21      0.81 o 
   1   8   1        7.36        9.71      0.34 o 
   2   8   1       56.95       53.00      0.81 o 
   3   8   1       26.37       28.54      0.67 o 
   4   8   1       46.00       45.80      0.92 o 
   5   8   1      142.80      140.72      1.78 o 
   6   8   1       97.78       94.37      1.43 o 
   7   8   1       16.85       14.89      0.70 o 
   8   8   1       85.18       81.28      1.40 o 
   9   8   1      153.78      149.77      2.07 o 
  10   8   1        4.09        3.63      0.59 o 
  11   8   1        2.72        3.74      0.72 o 
  12   8   1        4.45        6.32      1.67 o 
 -12   9   1        0.31        1.45      0.97 o 
 -11   9   1        0.05       -0.62      0.62 o 
 -10   9   1       29.33       26.33      0.97 o 
  -9   9   1       16.22       17.11      0.77 o 
  -8   9   1        0.19       -0.28      0.45 o 
  -7   9   1       10.03        7.05      0.57 o 
  -6   9   1        1.58        1.98      0.46 o 
  -5   9   1      108.30      107.31      1.77 o 
  -4   9   1       28.85       26.36      1.03 o 
  -3   9   1       69.86       76.12      1.09 o 
  -2   9   1       64.32       63.97      0.99 o 
  -1   9   1        0.43        0.99      0.29 o 
   0   9   1       24.50       21.90      0.52 o 
   1   9   1       42.31       42.08      0.69 o 
   2   9   1      135.74      134.10      1.66 o 
   3   9   1       47.22       41.42      0.84 o 
   4   9   1       87.63       77.74      1.26 o 
   5   9   1        0.85        0.47      0.42 o 
   6   9   1       10.52        9.75      0.62 o 
   7   9   1       45.29       41.98      1.04 o 
   8   9   1       14.45       15.58      0.75 o 
   9   9   1        5.84        6.90      0.62 o 
  10   9   1        4.30        4.88      0.66 o 
  11   9   1        0.02       -0.81      1.04 o 
 -11  10   1        3.59        4.51      1.06 o 
 -10  10   1        5.53        7.98      0.71 o 
  -9  10   1        0.53        0.25      0.52 o 
  -8  10   1       19.17       19.54      0.80 o 
  -7  10   1      103.65       89.79      1.50 o 
  -6  10   1       18.51       14.72      0.70 o 
  -5  10   1        7.45        6.43      0.65 o 
  -4  10   1      251.44      235.10      6.68 o 
  -3  10   1      251.58      235.14      2.58 o 
  -2  10   1        9.24        7.39      0.47 o 
  -1  10   1        0.06       -0.06      0.20 o 
   0  10   1      214.92      205.44      1.88 o 
   1  10   1        3.39        3.29      0.40 o 
   2  10   1        1.15        0.46      0.35 o 
   3  10   1        0.11       -0.26      0.47 o 
   4  10   1      219.87      214.76      2.47 o 
   5  10   1       55.78       59.96      1.21 o 
   6  10   1      125.25      133.51      1.87 o 
   7  10   1       19.90       19.18      0.80 o 
   8  10   1        7.78        6.80      0.64 o 
   9  10   1      117.32      122.08      1.93 o 
  10  10   1        0.06       -0.29      0.61 o 
  11  10   1        1.16       -0.03      0.97 o 
 -11  11   1       14.17       21.65      1.89 o 
 -10  11   1        2.54        2.32      1.19 o 
  -9  11   1        4.34        3.77      0.74 o 
  -8  11   1        1.51        2.90      0.63 o 
  -7  11   1      146.45      140.37      2.15 o 
  -6  11   1      160.15      154.05      2.91 o 
  -5  11   1       54.01       48.29      1.39 o 
  -4  11   1       67.13       55.51      1.17 o 
  -3  11   1      528.04      497.52      4.75 o 
  -2  11   1       37.15       44.99      1.07 o 
  -1  11   1       80.31       66.70      1.72 o 
   0  11   1      103.67       94.00      1.35 o 
   1  11   1      392.52      380.17      3.55 o 
   2  11   1       23.42       22.36      0.74 o 
   3  11   1       12.48       10.64      0.69 o 
   4  11   1        6.26        8.39      0.66 o 
   5  11   1      132.84      145.94      2.01 o 
   6  11   1      230.05      229.93      2.75 o 
   7  11   1        6.23        6.15      0.64 o 
   8  11   1        5.22        5.17      0.66 o 
   9  11   1       87.14       90.18      2.04 o 
  10  11   1        4.78        6.69      1.18 o 
 -10  12   1        4.43        7.45      3.20 o 
  -9  12   1        6.58        8.29      1.66 o 
  -8  12   1        1.57        4.04      0.79 o 
  -7  12   1       18.24       24.02      1.10 o 
  -6  12   1        3.74        2.79      0.70 o 
  -5  12   1        0.66       -0.16      0.56 o 
  -4  12   1       73.01       71.65      1.62 o 
  -3  12   1       48.27       49.16      1.33 o 
  -2  12   1        6.09       10.01      0.74 o 
  -1  12   1        7.53        4.03      0.60 o 
   0  12   1      237.30      226.51      3.54 o 
   1  12   1      145.75      139.32      2.56 o 
   2  12   1        2.78        2.12      0.60 o 
   3  12   1        1.56       -0.32      0.54 o 
   4  12   1        1.05        0.48      0.71 o 
   5  12   1       19.48       20.50      0.91 o 
   6  12   1      135.86      135.14      2.17 o 
   7  12   1       25.12       28.43      1.14 o 
   8  12   1       11.90       12.91      1.15 o 
   9  12   1        1.36        1.44      0.97 o 
  -9  13   1        2.26        2.88      1.40 o 
  -8  13   1        1.70        2.57      1.27 o 
  -7  13   1        0.03       -0.98      1.08 o 
  -6  13   1        0.45       -0.60      0.84 o 
  -5  13   1        0.07       -0.76      0.76 o 
  -4  13   1        1.36        1.76      0.67 o 
  -3  13   1        1.09        0.67      0.57 o 
  -2  13   1       34.60       35.35      1.40 o 
  -1  13   1        7.58        9.99      1.05 o 
   0  13   1       50.96       48.19      1.55 o 
   1  13   1        4.33        3.12      0.92 o 
   2  13   1       19.91       21.86      1.22 o 
   3  13   1        0.30       -0.57      0.57 o 
   4  13   1        9.99        9.13      0.84 o 
   5  13   1       56.75       65.84      1.67 o 
   6  13   1        0.58       -0.71      1.26 o 
   7  13   1        8.21        7.85      1.24 o 
   8  13   1        0.89        0.61      1.18 o 
  -7  14   1        1.01       -1.72      3.48 o 
  -6  14   1        7.44        8.84      1.93 o 
  -5  14   1       20.73       23.29      1.49 o 
  -4  14   1        5.20        8.17      0.86 o 
  -3  14   1        0.48       -0.64      0.93 o 
  -2  14   1       21.11       20.59      1.53 o 
  -1  14   1        3.01        0.09      0.90 o 
   0  14   1        3.83        0.87      0.91 o 
   1  14   1        5.87        2.68      1.03 o 
   2  14   1       28.76       28.35      1.69 o 
   3  14   1       10.57       11.06      0.89 o 
   4  14   1       15.98       14.13      0.98 o 
   5  14   1        4.09        9.19      1.38 o 
   6  14   1        2.07        1.67      1.12 o 
   7  14   1       12.30       16.02      3.57 o 
  -5  15   1        5.04        6.33      1.53 o 
  -4  15   1        6.41        5.35      1.44 o 
  -3  15   1        0.00       -1.91      1.91 o 
  -2  15   1       12.76       12.29      1.44 o 
  -1  15   1       47.28       56.57      3.37 o 
   0  15   1        3.43        1.88      2.23 o 
   1  15   1        5.03        0.98      1.08 o 
   2  15   1        0.05       -1.17      1.17 o 
   3  15   1       49.59       56.11      4.00 o 
   4  15   1       12.47       17.29      1.75 o 
   5  15   1       26.79       33.96      2.97 o 
 -15   0   2        0.30        0.74      1.66 o 
 -14   0   2       16.08       12.27      2.17 o 
 -13   0   2        0.27        0.18      1.11 o 
 -12   0   2        7.37        5.25      1.60 o 
 -11   0   2       20.21       18.71      1.47 o 
 -10   0   2      248.02      227.12      7.22 o 
  -9   0   2      223.75      224.53      3.05 o 
  -8   0   2      475.03      474.28      7.53 o 
  -7   0   2      764.38      789.98      7.88 o 
  -6   0   2     5866.82     6671.91     63.20 o 
  -5   0   2      134.66      131.80      2.09 o 
  -4   0   2     3146.50     3613.02     52.42 o 
  -3   0   2      378.19      401.88     27.61 o 
  -2   0   2      472.32      562.95      7.22 o 
  -1   0   2     2609.69     2851.15     35.45 o 
   0   0   2     2266.32     2484.24     30.89 o 
   1   0   2      628.99      630.46      8.08 o 
   2   0   2      354.96      381.41      4.31 o 
   3   0   2     1886.67     1933.59     18.45 o 
   4   0   2        8.67       14.27      0.55 o 
   5   0   2      305.56      299.61      3.26 o 
   6   0   2     1372.72     1408.62     13.70 o 
   7   0   2      516.84      498.17      5.25 o 
   8   0   2       15.55       16.86      0.83 o 
   9   0   2       14.09       11.16      1.15 o 
  10   0   2       66.51       69.47      2.77 o 
  11   0   2        5.21        8.04      1.28 o 
  12   0   2        4.02        3.01      1.15 o 
  13   0   2        1.67        1.60      1.71 o 
 -14   1   2        1.86        1.08      1.15 o 
 -13   1   2        0.01       -0.70      0.71 o 
 -12   1   2        4.82        4.63      0.82 o 
 -11   1   2        3.90        4.02      0.74 o 
 -10   1   2       47.32       44.34      1.01 o 
  -9   1   2       89.04       86.77      2.55 o 
  -8   1   2       45.65       45.99      0.84 o 
  -7   1   2      437.56      441.41      3.45 o 
  -6   1   2     4555.05     4695.48     33.20 o 
  -5   1   2      106.60      106.26      0.94 o 
  -4   1   2      444.10      495.77      4.13 o 
  -3   1   2     6822.93     7237.96     54.67 o 
  -2   1   2       17.25       23.17      0.48 o 
  -1   1   2       42.17       46.29      0.66 o 
   0   1   2      658.14      646.03      5.84 o 
   1   1   2     1592.59     1667.80     13.52 o 
   2   1   2     1589.40     1704.53     12.92 o 
   3   1   2      774.75      824.51      5.99 o 
   4   1   2        0.12        1.88      0.18 o 
   5   1   2      218.01      216.15      1.75 o 
   6   1   2     1331.99     1408.61      9.69 o 
   7   1   2       45.53       41.49      0.69 o 
   8   1   2       60.03       57.67      1.26 o 
   9   1   2      206.40      195.37      2.44 o 
  10   1   2      183.65      176.89      3.08 o 
  11   1   2        5.61        5.88      0.86 o 
  12   1   2        1.71        1.98      0.83 o 
  13   1   2        8.45        7.60      1.68 o 
 -14   2   2        1.76       -1.03      1.03 o 
 -13   2   2        4.90        6.16      0.92 o 
 -12   2   2        3.62        4.99      0.80 o 
 -11   2   2        7.66        7.69      0.60 o 
 -10   2   2       43.24       41.65      1.02 o 
  -9   2   2       48.08       44.25      0.88 o 
  -8   2   2       24.36       26.29      0.77 o 
  -7   2   2       71.07       78.28      0.89 o 
  -6   2   2     2138.04     2236.31     15.09 o 
  -5   2   2      119.06      110.87      2.00 o 
  -4   2   2     1447.28     1577.35     13.06 o 
  -3   2   2     2237.71     2357.68     20.09 o 
  -2   2   2      652.53      678.08      5.25 o 
  -1   2   2     1326.17     1420.93     12.54 o 
   0   2   2      132.77      130.27      1.20 o 
   1   2   2      504.64      566.09      4.44 o 
   2   2   2      382.48      412.95      3.32 o 
   3   2   2      143.25      139.71      1.25 o 
   4   2   2       35.07       34.35      0.49 o 
   5   2   2      240.80      235.39      1.98 o 
   6   2   2      140.47      157.29      1.39 o 
   7   2   2       53.50       52.44      0.93 o 
   8   2   2       27.12       27.56      0.91 o 
   9   2   2        0.33        0.54      0.83 o 
  10   2   2        0.60        1.39      0.55 o 
  11   2   2       40.18       42.11      1.67 o 
  12   2   2        3.65        6.03      1.05 o 
  13   2   2        6.29        6.83      1.45 o 
 -14   3   2        0.00        0.78      1.15 o 
 -13   3   2        3.31        2.85      0.87 o 
 -12   3   2        0.65       -0.05      0.58 o 
 -11   3   2        2.15        0.79      0.49 o 
 -10   3   2        0.01       -0.42      0.42 o 
  -9   3   2        8.86       11.29      0.54 o 
  -8   3   2      139.52      131.71      1.59 o 
  -7   3   2      407.80      414.52      4.55 o 
  -6   3   2     1401.43     1461.58     16.56 o 
  -5   3   2     1337.97     1308.72     10.70 o 
  -4   3   2      159.70      158.37      1.36 o 
  -3   3   2      333.67      359.79      2.92 o 
  -2   3   2        9.77       10.43      0.32 o 
  -1   3   2      933.15      946.47      7.82 o 
   0   3   2     1682.56     1782.21     12.68 o 
   1   3   2     2074.95     2187.51     16.53 o 
   2   3   2      156.22      174.16      1.47 o 
   3   3   2      968.65     1010.82      7.36 o 
   4   3   2      278.67      268.79      2.21 o 
   5   3   2      174.59      220.75      1.95 o 
   6   3   2      790.69      828.08     12.90 o 
   7   3   2       11.66       12.36      0.52 o 
   8   3   2       24.40       21.78      0.71 o 
   9   3   2      230.56      230.96      2.82 o 
  10   3   2      184.53      183.34      2.48 o 
  11   3   2       18.67       19.45      1.19 o 
  12   3   2        9.34        9.57      1.08 o 
  13   3   2        0.01        0.47      1.10 o 
 -14   4   2        0.63        2.08      1.21 o 
 -13   4   2        0.61        1.71      0.83 o 
 -12   4   2       11.53       14.08      0.78 o 
 -11   4   2        0.84        0.38      0.47 o 
 -10   4   2        0.07        0.77      0.51 o 
  -9   4   2      162.53      142.75      1.82 o 
  -8   4   2      247.25      237.85      3.27 o 
  -7   4   2       49.40       58.66      0.96 o 
  -6   4   2      789.99      784.51      7.14 o 
  -5   4   2      558.72      563.02      4.28 o 
  -4   4   2      141.97      157.61      1.39 o 
  -3   4   2      157.72      174.69      1.48 o 
  -2   4   2      167.09      186.84      1.56 o 
  -1   4   2      194.01      214.73      2.00 o 
   0   4   2     1011.53     1021.59      7.40 o 
   1   4   2     1267.42     1350.18      9.69 o 
   2   4   2       10.66       10.93      0.30 o 
   3   4   2       58.84       52.48      0.64 o 
   4   4   2       33.02       48.14      0.63 o 
   5   4   2      138.42      130.04      1.52 o 
   6   4   2      260.66      239.63      2.54 o 
   7   4   2       43.65       42.26      1.12 o 
   8   4   2      172.50      177.62      2.29 o 
   9   4   2       70.83       66.54      1.23 o 
  10   4   2        1.52        2.00      0.58 o 
  11   4   2       93.86       89.48      1.74 o 
  12   4   2        0.00        0.22      0.81 o 
  13   4   2        5.61        4.91      1.71 o 
 -14   5   2        0.10       -0.49      1.17 o 
 -13   5   2        2.07        3.17      0.85 o 
 -12   5   2       35.21       43.56      1.24 o 
 -11   5   2        1.93        1.35      0.53 o 
 -10   5   2      179.14      167.45      2.27 o 
  -9   5   2      275.01      256.68      2.76 o 
  -8   5   2      140.05      138.53      1.72 o 
  -7   5   2       80.47       73.38      1.11 o 
  -6   5   2      231.85      239.33      3.83 o 
  -5   5   2       23.04       18.31      0.62 o 
  -4   5   2      655.00      665.68      4.98 o 
  -3   5   2     2069.59     2124.06     14.33 o 
  -2   5   2       55.09       84.21      0.85 o 
  -1   5   2       14.91        9.15      0.42 o 
   0   5   2     2498.49     2507.88     17.81 o 
   1   5   2      466.54      457.42      3.30 o 
   2   5   2       23.41       14.57      0.36 o 
   3   5   2      380.13      391.95      3.13 o 
   4   5   2     2496.62     2578.60     18.44 o 
   5   5   2      620.34      636.11      5.61 o 
   6   5   2        1.45        2.90      0.37 o 
   7   5   2      257.51      240.72      2.59 o 
   8   5   2      318.13      311.92      3.24 o 
   9   5   2      112.74      111.62      1.66 o 
  10   5   2       15.46       15.32      0.83 o 
  11   5   2        5.09        3.62      0.67 o 
  12   5   2       17.16       18.71      1.20 o 
  13   5   2       22.39       21.52      1.91 o 
 -13   6   2       16.62       14.42      0.97 o 
 -12   6   2       32.52       32.47      1.17 o 
 -11   6   2       10.83       10.56      0.74 o 
 -10   6   2        6.19        5.42      0.69 o 
  -9   6   2       45.22       45.06      1.01 o 
  -8   6   2      163.50      163.96      1.98 o 
  -7   6   2       73.12       76.10      1.39 o 
  -6   6   2      248.96      267.96      2.70 o 
  -5   6   2      161.28      162.38      1.96 o 
  -4   6   2       76.49       71.43      0.84 o 
  -3   6   2      159.66      170.67      1.44 o 
  -2   6   2        4.97        9.87      0.30 o 
  -1   6   2        0.09       -0.01      0.19 o 
   0   6   2        1.36        0.63      0.19 o 
   1   6   2      248.11      244.03      1.92 o 
   2   6   2        9.40        9.20      0.29 o 
   3   6   2       91.99       76.62      0.89 o 
   4   6   2      199.59      209.88      2.04 o 
   5   6   2       88.66       87.63      1.26 o 
   6   6   2        1.14        0.51      0.39 o 
   7   6   2      125.13      126.79      1.70 o 
   8   6   2      145.05      144.65      1.91 o 
   9   6   2        2.40        1.43      0.53 o 
  10   6   2       31.04       30.46      1.08 o 
  11   6   2        7.68        8.14      0.78 o 
  12   6   2        0.43        0.20      0.78 o 
 -13   7   2        1.02        0.81      0.91 o 
 -12   7   2        1.94        2.87      0.75 o 
 -11   7   2       11.34       10.67      0.68 o 
 -10   7   2       26.62       27.61      0.92 o 
  -9   7   2        5.24        5.64      0.54 o 
  -8   7   2       30.54       30.94      0.86 o 
  -7   7   2      105.52      103.54      1.72 o 
  -6   7   2       14.85       17.82      1.26 o 
  -5   7   2       49.39       51.96      0.92 o 
  -4   7   2      357.34      399.09      3.70 o 
  -3   7   2       38.75       35.84      0.57 o 
  -2   7   2      156.33      141.17      1.29 o 
  -1   7   2       36.97       35.31      0.63 o 
   0   7   2      106.29       94.02      0.99 o 
   1   7   2      160.39      154.54      1.38 o 
   2   7   2      174.30      156.97      1.39 o 
   3   7   2        9.02        6.41      0.36 o 
   4   7   2      241.63      254.43      2.62 o 
   5   7   2      129.83      126.86      1.64 o 
   6   7   2      147.60      146.25      1.86 o 
   7   7   2       55.57       56.10      1.14 o 
   8   7   2      103.01      100.22      1.57 o 
   9   7   2       35.54       33.99      0.99 o 
  10   7   2        0.91        1.30      0.54 o 
  11   7   2       12.42       13.94      0.91 o 
  12   7   2       11.62       11.41      1.30 o 
 -13   8   2       14.07       12.32      1.31 o 
 -12   8   2       11.06       12.36      1.96 o 
 -11   8   2        0.01        0.01      0.54 o 
 -10   8   2        7.33        7.05      0.67 o 
  -9   8   2        1.37        0.56      0.45 o 
  -8   8   2        6.44        3.45      0.55 o 
  -7   8   2       50.36       52.60      1.06 o 
  -6   8   2       56.56       60.45      1.09 o 
  -5   8   2        0.04        0.08      0.32 o 
  -4   8   2      233.57      238.13      2.30 o 
  -3   8   2        0.45        0.65      0.34 o 
  -2   8   2      140.40      141.40      1.33 o 
  -1   8   2      114.03      107.50      1.28 o 
   0   8   2      135.44      130.31      1.58 o 
   1   8   2       97.64      111.90      1.24 o 
   2   8   2       85.44       83.21      1.14 o 
   3   8   2      211.64      182.58      1.92 o 
   4   8   2      123.09      114.40      1.55 o 
   5   8   2        2.75        2.94      0.47 o 
   6   8   2       25.91       24.22      0.80 o 
   7   8   2        2.09        1.88      0.49 o 
   8   8   2        9.54        9.27      0.64 o 
   9   8   2        0.71        0.41      0.50 o 
  10   8   2       33.04       34.84      1.09 o 
  11   8   2        1.22        0.84      0.81 o 
  12   8   2        0.80       -0.04      0.99 o 
 -12   9   2        2.80        3.73      1.60 o 
 -11   9   2        9.08       13.31      0.98 o 
 -10   9   2       77.95       78.99      1.61 o 
  -9   9   2       49.59       44.86      1.16 o 
  -8   9   2        5.38        5.00      0.57 o 
  -7   9   2       96.10      100.10      1.52 o 
  -6   9   2      345.58      351.87      3.55 o 
  -5   9   2        3.90        4.72      0.47 o 
  -4   9   2       26.20       27.08      0.96 o 
  -3   9   2      493.41      456.64      3.98 o 
  -2   9   2       55.57       56.33      0.83 o 
  -1   9   2        0.43       -0.07      0.18 o 
   0   9   2       43.10       42.95      0.90 o 
   1   9   2      686.85      690.41      5.70 o 
   2   9   2       91.01       90.78      1.45 o 
   3   9   2      754.55      747.55      6.65 o 
   4   9   2       90.06       97.69      1.49 o 
   5   9   2       22.65       23.61      0.83 o 
   6   9   2     1079.48     1066.67      9.34 o 
   7   9   2       11.63       12.42      0.69 o 
   8   9   2        6.46        5.32      0.60 o 
   9   9   2       67.26       71.72      1.44 o 
  10   9   2       26.78       34.16      1.30 o 
  11   9   2       15.13       13.88      1.35 o 
 -11  10   2        2.10        2.31      1.15 o 
 -10  10   2        9.67        9.07      0.86 o 
  -9  10   2        7.23        5.92      0.74 o 
  -8  10   2       59.09       55.45      1.42 o 
  -7  10   2      109.45      107.73      1.95 o 
  -6  10   2       25.85       26.61      1.02 o 
  -5  10   2        0.01       -0.43      0.50 o 
  -4  10   2       49.21       40.93      1.15 o 
  -3  10   2        2.09       -0.18      0.37 o 
  -2  10   2       20.07       23.13      0.75 o 
  -1  10   2       44.36       40.56      1.89 o 
   0  10   2       59.91       58.66      1.76 o 
   1  10   2        0.00       -0.13      0.51 o 
   2  10   2      246.94      258.15      2.80 o 
   3  10   2      302.26      291.27      3.33 o 
   4  10   2      135.68      129.86      1.80 o 
   5  10   2        3.39        3.82      0.57 o 
   6  10   2       72.67       70.66      1.37 o 
   7  10   2       11.13       10.70      0.70 o 
   8  10   2        0.68        0.32      0.57 o 
   9  10   2        0.09       -0.07      0.58 o 
  10  10   2        7.46        9.24      1.20 o 
 -11  11   2        0.89        0.51      1.14 o 
 -10  11   2        0.05        1.55      1.21 o 
  -9  11   2        4.50        4.19      0.76 o 
  -8  11   2        5.94        5.45      0.74 o 
  -7  11   2        1.42        1.03      0.91 o 
  -6  11   2       14.83       11.95      1.23 o 
  -5  11   2        0.05        0.03      0.65 o 
  -4  11   2        1.71        1.74      0.56 o 
  -3  11   2        0.30       -0.55      0.55 o 
  -2  11   2       34.80       29.91      0.89 o 
  -1  11   2       44.29       45.18      1.05 o 
   0  11   2        5.65        2.40      0.50 o 
   1  11   2       57.80       59.03      1.26 o 
   2  11   2      172.14      191.55      2.77 o 
   3  11   2      223.30      227.55      3.29 o 
   4  11   2       28.31       32.20      1.17 o 
   5  11   2       59.95       63.71      1.57 o 
   6  11   2       27.85       25.62      1.13 o 
   7  11   2        4.03        3.45      0.74 o 
   8  11   2        2.16        2.04      0.95 o 
   9  11   2        0.00       -0.06      1.17 o 
  10  11   2       11.28       13.79      1.71 o 
 -10  12   2        0.97        1.38      2.31 o 
  -9  12   2        8.29        6.77      1.44 o 
  -8  12   2       11.31        8.75      0.89 o 
  -7  12   2       35.34       27.43      1.59 o 
  -6  12   2       25.50       24.38      1.08 o 
  -5  12   2        3.46        1.87      0.61 o 
  -4  12   2        6.02        3.01      0.64 o 
  -3  12   2       29.72       32.05      1.12 o 
  -2  12   2       45.70       54.54      1.56 o 
  -1  12   2       15.95       17.57      1.06 o 
   0  12   2       17.43       16.10      1.01 o 
   1  12   2       12.58       12.77      1.08 o 
   2  12   2      103.13      109.32      2.02 o 
   3  12   2       41.60       39.22      1.29 o 
   4  12   2       22.52       20.81      1.03 o 
   5  12   2        2.26        2.36      0.70 o 
   6  12   2        0.44        0.63      0.66 o 
   7  12   2        2.44        2.98      1.09 o 
   8  12   2        0.23       -0.52      1.12 o 
   9  12   2        0.01       -0.25      1.19 o 
  -9  13   2        7.93        9.25      1.58 o 
  -8  13   2        0.28        0.00      1.20 o 
  -7  13   2        0.66        1.19      1.09 o 
  -6  13   2       40.00       45.61      1.58 o 
  -5  13   2        9.00        9.54      1.36 o 
  -4  13   2        2.21        0.43      0.58 o 
  -3  13   2      119.19      125.46      2.24 o 
  -2  13   2       76.33       76.13      2.45 o 
  -1  13   2        4.79        5.79      0.81 o 
   0  13   2       33.34       38.29      1.74 o 
   1  13   2        1.01        0.90      1.03 o 
   2  13   2        1.09        1.23      0.64 o 
   3  13   2        0.01       -0.32      0.62 o 
   4  13   2       68.92       77.08      1.82 o 
   5  13   2      128.91      142.14      3.52 o 
   6  13   2       37.00       40.85      1.99 o 
   7  13   2       15.36       16.72      1.70 o 
   8  13   2        0.33        0.83      1.74 o 
  -7  14   2        3.08       -1.11      1.57 o 
  -6  14   2        1.36       -1.54      1.88 o 
  -5  14   2       11.35       17.48      1.22 o 
  -4  14   2        0.99        2.16      0.71 o 
  -3  14   2       56.28       61.64      1.91 o 
  -2  14   2       14.98       14.07      1.57 o 
  -1  14   2        3.44        2.24      1.17 o 
   0  14   2        4.74        4.18      1.04 o 
   1  14   2        1.40        1.41      0.98 o 
   2  14   2        6.18        6.43      1.22 o 
   3  14   2       11.25        9.23      0.93 o 
   4  14   2       31.74       31.43      1.52 o 
   5  14   2        7.39        9.99      1.97 o 
   6  14   2       14.72       14.65      5.28 o 
  -5  15   2        8.52        9.04      2.11 o 
  -4  15   2        0.08       -1.14      1.23 o 
  -3  15   2       14.21       20.83      3.37 o 
  -2  15   2        6.63        6.48      1.32 o 
  -1  15   2       22.17       21.98      1.68 o 
   0  15   2        2.08        0.89      1.50 o 
   1  15   2        0.35       -0.94      1.75 o 
   2  15   2       13.94       17.27      2.15 o 
   3  15   2        0.03       -1.31      1.31 o 
   4  15   2        2.39       -0.63      2.45 o 
  -2  16   2        1.67       -2.51      2.51 o 
  -1  16   2        2.38        1.08      2.85 o 
   0  16   2       19.52       22.15      3.37 o 
   1  16   2       23.86       23.91      3.42 o 
 -15   1   3        2.72        1.77      1.25 o 
 -14   1   3        0.93       -0.24      1.15 o 
 -13   1   3       17.55       16.05      1.13 o 
 -12   1   3        1.37        0.58      0.72 o 
 -11   1   3      109.15      114.92      2.30 o 
 -10   1   3      226.32      226.40      2.66 o 
  -9   1   3      156.48      155.37      1.95 o 
  -8   1   3       29.19       29.05      0.56 o 
  -7   1   3      910.78      974.43      6.80 o 
  -6   1   3       34.60       29.42      0.65 o 
  -5   1   3       64.22       67.13      1.59 o 
  -4   1   3        7.07        6.77      0.27 o 
  -3   1   3     2907.25     2993.26     25.73 o 
  -2   1   3      251.63      234.74      2.13 o 
  -1   1   3      241.56      243.49      2.07 o 
   0   1   3        0.05        0.85      0.21 o 
   1   1   3      294.42      312.44      2.45 o 
   2   1   3      123.32      154.37      1.36 o 
   3   1   3      312.96      358.52      2.69 o 
   4   1   3       26.70       24.14      0.50 o 
   5   1   3      389.04      400.84      3.03 o 
   6   1   3      595.00      637.16      4.64 o 
   7   1   3       48.32       46.47      0.78 o 
   8   1   3        0.28        0.28      0.42 o 
   9   1   3        4.11        3.04      0.60 o 
  10   1   3       17.00       14.47      1.02 o 
  11   1   3       16.82       17.39      1.11 o 
  12   1   3       33.21       34.54      1.58 o 
  13   1   3        4.04        7.85      1.49 o 
 -14   2   3        0.52        1.37      1.14 o 
 -13   2   3       14.95       13.88      1.15 o 
 -12   2   3       50.74       47.41      1.57 o 
 -11   2   3        3.23        3.32      0.53 o 
 -10   2   3       39.01       39.50      1.02 o 
  -9   2   3      754.28      746.42      6.55 o 
  -8   2   3       12.23       10.72      0.52 o 
  -7   2   3       84.51       95.36      0.96 o 
  -6   2   3     1050.10     1059.00      8.68 o 
  -5   2   3        4.53        2.29      0.27 o 
  -4   2   3      521.07      491.64      4.25 o 
  -3   2   3     1160.12     1184.01      9.74 o 
  -2   2   3     3211.90     3342.38     23.66 o 
  -1   2   3     1236.69     1231.55      9.40 o 
   0   2   3     1865.37     1986.45     14.18 o 
   1   2   3      315.98      317.76      2.50 o 
   2   2   3      112.79       90.69      0.88 o 
   3   2   3     8413.35     9215.71     61.79 o 
   4   2   3      601.62      600.12      4.32 o 
   5   2   3      186.78      175.00      1.93 o 
   6   2   3      852.13      848.50      6.37 o 
   7   2   3      776.85      727.56      7.04 o 
   8   2   3       13.30       12.84      0.59 o 
   9   2   3       17.27       17.57      0.79 o 
  10   2   3       75.79       73.65      1.93 o 
  11   2   3        5.21        4.77      0.88 o 
  12   2   3       25.13       29.87      1.68 o 
  13   2   3       15.37       17.27      1.81 o 
 -14   3   3        1.44        0.93      1.20 o 
 -13   3   3       12.15       13.89      1.13 o 
 -12   3   3        0.12        0.52      0.53 o 
 -11   3   3        1.89        1.15      0.49 o 
 -10   3   3       15.15       15.35      0.71 o 
  -9   3   3      608.12      574.22      5.69 o 
  -8   3   3      187.73      190.36      2.25 o 
  -7   3   3      328.14      316.43      3.20 o 
  -6   3   3     1860.15     1937.21     13.15 o 
  -5   3   3       22.07       25.88      0.44 o 
  -4   3   3      152.40      160.99      1.49 o 
  -3   3   3      102.43       99.54      0.96 o 
  -2   3   3       17.37       13.79      0.36 o 
  -1   3   3       53.34       46.49      0.64 o 
   0   3   3       10.24       12.35      0.30 o 
   1   3   3      573.07      600.94      4.50 o 
   2   3   3     1263.70     1345.59      9.20 o 
   3   3   3      310.26      367.31      2.75 o 
   4   3   3       14.02       15.22      0.39 o 
   5   3   3       12.17       10.41      0.35 o 
   6   3   3       55.04       53.31      0.95 o 
   7   3   3        4.25        6.17      0.53 o 
   8   3   3      147.82      146.39      1.87 o 
   9   3   3        6.98        4.84      0.60 o 
  10   3   3        4.76        5.55      0.63 o 
  11   3   3        0.24       -0.46      0.70 o 
  12   3   3       53.94       65.41      2.93 o 
  13   3   3       17.03       17.49      1.84 o 
 -14   4   3        1.34        1.54      1.19 o 
 -13   4   3        4.23        3.93      0.89 o 
 -12   4   3       11.66        8.27      0.70 o 
 -11   4   3        9.64        8.93      0.65 o 
 -10   4   3        6.58        4.49      0.50 o 
  -9   4   3        2.91        1.46      0.50 o 
  -8   4   3      210.88      200.89      2.59 o 
  -7   4   3        0.29       -0.02      0.29 o 
  -6   4   3       57.01       61.71      0.82 o 
  -5   4   3        0.01        0.52      0.18 o 
  -4   4   3       24.19       24.80      0.42 o 
  -3   4   3        7.53        4.99      0.25 o 
  -2   4   3       27.31       32.18      0.54 o 
  -1   4   3      393.53      385.65      3.00 o 
   0   4   3      341.59      369.69      2.91 o 
   1   4   3      594.55      654.69      4.90 o 
   2   4   3     1076.68     1199.59      8.25 o 
   3   4   3      607.02      749.43      5.30 o 
   4   4   3       60.03       55.50      0.69 o 
   5   4   3       45.09       48.66      0.87 o 
   6   4   3        9.52       11.48      0.50 o 
   7   4   3       52.02       53.85      1.26 o 
   8   4   3       58.52       53.97      1.55 o 
   9   4   3        3.48        3.46      0.59 o 
  10   4   3       53.86       57.11      1.36 o 
  11   4   3        0.25       -0.59      0.59 o 
  12   4   3        0.16        1.21      1.23 o 
 -14   5   3        5.73        5.05      1.57 o 
 -13   5   3        0.04        0.34      0.67 o 
 -12   5   3        7.19        4.04      0.64 o 
 -11   5   3       34.01       34.22      1.06 o 
 -10   5   3        4.86        4.53      0.52 o 
  -9   5   3      212.76      195.49      4.02 o 
  -8   5   3       86.97       76.25      2.44 o 
  -7   5   3        4.51        5.74      0.41 o 
  -6   5   3       68.62       78.24      1.12 o 
  -5   5   3        7.45       10.36      0.34 o 
  -4   5   3      490.83      469.33      3.43 o 
  -3   5   3       19.02       20.26      0.43 o 
  -2   5   3        0.12       -0.19      0.19 o 
  -1   5   3        0.72        3.79      0.28 o 
   0   5   3      182.56      191.23      1.68 o 
   1   5   3      882.75      983.05      7.22 o 
   2   5   3       39.36       48.20      0.61 o 
   3   5   3       70.04       73.58      0.80 o 
   4   5   3        2.42        3.17      0.29 o 
   5   5   3      157.34      166.16      1.90 o 
   6   5   3        1.06        2.21      0.40 o 
   7   5   3       91.28       95.44      1.43 o 
   8   5   3      169.94      153.73      1.99 o 
   9   5   3       34.40       35.36      0.98 o 
  10   5   3        4.22        4.64      0.71 o 
  11   5   3        0.01       -0.60      0.60 o 
  12   5   3        4.33        3.42      1.04 o 
 -14   6   3        4.31        5.94      2.05 o 
 -13   6   3       22.56       18.79      1.14 o 
 -12   6   3       27.18       23.10      0.99 o 
 -11   6   3       28.43       27.73      0.91 o 
 -10   6   3       33.66       33.61      0.94 o 
  -9   6   3        5.21        5.80      0.57 o 
  -8   6   3       11.01        9.03      0.52 o 
  -7   6   3       62.01       63.46      1.08 o 
  -6   6   3      235.06      231.86      2.41 o 
  -5   6   3       39.61       34.80      0.65 o 
  -4   6   3       79.80       68.29      0.83 o 
  -3   6   3     1588.22     1529.77     10.99 o 
  -2   6   3     1085.16     1098.07      8.05 o 
  -1   6   3       24.27       28.00      0.82 o 
   0   6   3      404.49      382.52      3.06 o 
   1   6   3     2262.63     2368.51     16.03 o 
   2   6   3     1038.01     1048.18      7.31 o 
   3   6   3        3.23        8.54      0.34 o 
   4   6   3      256.64      232.77      2.26 o 
   5   6   3      942.17      915.89      7.94 o 
   6   6   3      543.67      519.54      4.85 o 
   7   6   3       15.81       15.54      0.67 o 
   8   6   3       12.18       11.72      0.64 o 
   9   6   3       87.16       89.98      1.53 o 
  10   6   3       70.89       69.43      1.82 o 
  11   6   3        0.39       -0.20      0.68 o 
  12   6   3        3.96        5.25      1.15 o 
 -13   7   3       15.10       14.60      1.58 o 
 -12   7   3       37.29       38.37      1.66 o 
 -11   7   3       30.28       31.62      1.14 o 
 -10   7   3       77.56       78.49      1.63 o 
  -9   7   3        2.00        1.15      0.44 o 
  -8   7   3       27.21       25.48      0.81 o 
  -7   7   3      231.17      220.71      3.22 o 
  -6   7   3        8.23        7.71      0.48 o 
  -5   7   3       10.39       10.95      0.47 o 
  -4   7   3        0.08        0.42      0.30 o 
  -3   7   3       57.47       57.05      0.79 o 
  -2   7   3       12.25       15.71      0.48 o 
  -1   7   3      264.30      226.05      2.29 o 
   0   7   3      181.38      198.18      1.70 o 
   1   7   3      115.47      106.70      1.14 o 
   2   7   3       18.99       23.79      0.50 o 
   3   7   3       98.38      103.20      1.29 o 
   4   7   3      760.39      771.61      6.79 o 
   5   7   3      398.15      379.61      3.72 o 
   6   7   3       67.06       65.79      1.19 o 
   7   7   3       73.85       69.56      1.27 o 
   8   7   3       14.73       12.28      0.66 o 
   9   7   3        7.29        8.37      0.67 o 
  10   7   3        0.81       -0.52      0.53 o 
  11   7   3       17.72       22.07      1.83 o 
 -13   8   3        1.81        4.24      1.28 o 
 -12   8   3        0.06       -0.46      1.04 o 
 -11   8   3       17.34       14.39      0.92 o 
 -10   8   3        7.00        9.19      0.78 o 
  -9   8   3       27.89       28.93      1.08 o 
  -8   8   3        4.99        3.92      0.61 o 
  -7   8   3       54.43       55.29      1.28 o 
  -6   8   3      116.26      110.10      3.00 o 
  -5   8   3       41.24       35.50      1.01 o 
  -4   8   3       96.38       84.51      1.40 o 
  -3   8   3       12.82       13.30      0.47 o 
  -2   8   3      231.84      226.83      2.19 o 
  -1   8   3       16.06        8.59      1.06 o 
   0   8   3      621.71      601.56      5.36 o 
   1   8   3      186.78      182.25      2.02 o 
   2   8   3       76.37       70.48      1.18 o 
   3   8   3     1082.33     1032.87      8.94 o 
   4   8   3      139.09      135.43      1.76 o 
   5   8   3      189.40      179.78      2.15 o 
   6   8   3       30.31       30.48      0.88 o 
   7   8   3       12.44       11.26      0.66 o 
   8   8   3       15.62       15.78      0.77 o 
   9   8   3        0.75        0.76      0.53 o 
  10   8   3       11.85       10.64      0.90 o 
  11   8   3        0.54       -0.73      0.93 o 
 -12   9   3        2.10        2.18      1.20 o 
 -11   9   3        0.92        0.52      0.81 o 
 -10   9   3        1.21        0.44      0.61 o 
  -9   9   3        1.59        1.49      0.67 o 
  -8   9   3        1.70        2.17      0.57 o 
  -7   9   3        9.61        8.07      0.71 o 
  -6   9   3       16.96       15.57      0.80 o 
  -5   9   3        1.96        0.46      0.47 o 
  -4   9   3       76.79       71.53      1.69 o 
  -3   9   3       62.70       61.00      1.16 o 
  -2   9   3       68.82       65.02      1.02 o 
  -1   9   3      592.71      578.52      5.25 o 
   0   9   3       32.04       29.54      0.72 o 
   1   9   3      296.50      285.39      3.24 o 
   2   9   3        0.30        0.43      0.49 o 
   3   9   3       19.50       19.13      0.93 o 
   4   9   3       20.02       21.85      0.97 o 
   5   9   3       33.01       36.01      1.32 o 
   6   9   3       33.48       33.46      1.17 o 
   7   9   3        8.35        9.85      0.81 o 
   8   9   3        0.31        0.03      0.64 o 
   9   9   3        4.59        4.26      0.78 o 
  10   9   3        2.63        2.38      0.94 o 
 -11  10   3        0.01        0.33      1.48 o 
 -10  10   3        0.31        1.24      0.67 o 
  -9  10   3       65.14       67.48      1.65 o 
  -8  10   3        0.01       -0.58      0.58 o 
  -7  10   3       45.63       37.06      1.22 o 
  -6  10   3      101.41       97.33      1.81 o 
  -5  10   3       30.18       36.56      1.13 o 
  -4  10   3       29.40       29.57      1.02 o 
  -3  10   3       10.27        7.54      0.70 o 
  -2  10   3      240.51      249.34      2.92 o 
  -1  10   3      488.87      467.64      8.32 o 
   0  10   3      817.43      807.99      8.09 o 
   1  10   3       22.04       23.11      0.88 o 
   2  10   3       94.25       95.61      1.64 o 
   3  10   3      976.46      945.71      9.95 o 
   4  10   3        2.20        1.89      0.59 o 
   5  10   3       16.77       14.46      0.90 o 
   6  10   3       59.49       58.88      1.52 o 
   7  10   3       99.33      106.59      2.11 o 
   8  10   3        0.15       -0.67      0.67 o 
   9  10   3        0.89       -1.09      1.09 o 
  10  10   3       11.17       11.72      1.65 o 
 -11  11   3       10.06       11.20      2.71 o 
 -10  11   3       57.48       52.60      2.49 o 
  -9  11   3        0.33        0.01      0.68 o 
  -8  11   3        0.53       -0.61      0.61 o 
  -7  11   3       22.03       20.52      1.01 o 
  -6  11   3       11.37       13.38      0.88 o 
  -5  11   3        0.99        0.83      0.57 o 
  -4  11   3        3.12        2.85      0.60 o 
  -3  11   3       99.75       96.24      2.10 o 
  -2  11   3       37.31       36.07      0.98 o 
  -1  11   3      103.35      109.67      1.72 o 
   0  11   3       91.33       76.75      4.75 o 
   1  11   3      376.20      370.79      4.13 o 
   2  11   3      172.89      166.68      2.60 o 
   3  11   3       57.09       64.12      2.41 o 
   4  11   3       22.07       23.90      1.06 o 
   5  11   3        0.80       -0.13      0.62 o 
   6  11   3       42.81       48.00      1.47 o 
   7  11   3       10.12       11.80      0.96 o 
   8  11   3        0.69       -0.59      1.15 o 
   9  11   3        2.10        5.20      1.40 o 
 -10  12   3        3.24        1.77      1.33 o 
  -9  12   3        5.73        9.10      1.48 o 
  -8  12   3        1.15        1.26      2.91 o 
  -7  12   3       16.15       14.24      0.94 o 
  -6  12   3       14.83       17.26      0.99 o 
  -5  12   3       46.64       45.68      1.38 o 
  -4  12   3       27.19       25.57      1.07 o 
  -3  12   3        0.84       -0.09      0.57 o 
  -2  12   3        5.46        7.00      0.62 o 
  -1  12   3        0.45       -0.16      0.62 o 
   0  12   3        4.58        3.11      0.85 o 
   1  12   3       14.50       17.94      0.96 o 
   2  12   3      157.43      177.88      2.77 o 
   3  12   3       89.12       91.44      1.93 o 
   4  12   3       11.69       12.14      1.63 o 
   5  12   3       19.01       17.85      1.04 o 
   6  12   3        1.54        0.20      0.82 o 
   7  12   3        1.50        2.66      1.28 o 
   8  12   3        0.80        1.85      1.51 o 
  -8  13   3        8.54        7.64      1.47 o 
  -7  13   3        1.72       -0.42      1.46 o 
  -6  13   3       61.25       68.89      2.75 o 
  -5  13   3       21.86       24.74      1.25 o 
  -4  13   3        6.32        6.34      0.89 o 
  -3  13   3       23.63       23.93      1.13 o 
  -2  13   3        7.56        4.94      2.56 o 
  -1  13   3        5.91        4.87      1.06 o 
   0  13   3       16.26       13.42      1.05 o 
   1  13   3       14.35       11.68      0.88 o 
   2  13   3        0.08       -1.05      1.05 o 
   3  13   3        0.57        0.10      0.68 o 
   4  13   3        0.33       -0.89      0.89 o 
   5  13   3        1.76        0.51      0.89 o 
   6  13   3        4.38        4.95      1.36 o 
   7  13   3        4.36        5.89      1.57 o 
  -7  14   3        5.10        5.40      1.91 o 
  -6  14   3        3.44        1.43      1.48 o 
  -5  14   3        5.22        5.23      1.74 o 
  -4  14   3       12.75       16.06      1.03 o 
  -3  14   3       39.82       41.09      2.46 o 
  -2  14   3       13.61       16.91      3.37 o 
  -1  14   3        6.11        8.45      1.32 o 
   0  14   3        0.02       -0.68      0.93 o 
   1  14   3       34.90       34.52      1.86 o 
   2  14   3       93.78      106.75      2.53 o 
   3  14   3        0.06       -0.72      1.27 o 
   4  14   3       16.46       16.87      1.78 o 
   5  14   3        3.40        5.88      2.74 o 
  -5  15   3        4.09        2.76      1.83 o 
  -4  15   3       10.64        6.39      2.97 o 
  -3  15   3        0.29       -0.86      2.85 o 
  -2  15   3       35.79       45.43      4.45 o 
  -1  15   3        8.86        7.68      3.62 o 
   0  15   3       23.15       28.39      2.11 o 
   1  15   3        2.54       -1.54      2.28 o 
   2  15   3        0.71       -2.05      2.05 o 
   3  15   3        7.04       10.40      1.72 o 
 -14   0   4       27.01       27.97      2.80 o 
 -13   0   4       58.15       53.87      2.49 o 
 -12   0   4        0.09        0.82      1.71 o 
 -11   0   4        0.01        0.67      0.91 o 
 -10   0   4      223.59      226.90      3.17 o 
  -9   0   4       74.19       74.25      1.46 o 
  -8   0   4        8.26        4.59      0.88 o 
  -7   0   4       11.07        9.77      0.46 o 
  -6   0   4     2138.59     2130.98     26.20 o 
  -5   0   4     1954.83     1913.92     22.80 o 
  -4   0   4     1566.67     1561.58     15.03 o 
  -3   0   4      183.13      179.40      2.08 o 
  -2   0   4      431.73      450.45      5.22 o 
  -1   0   4      875.40      873.60      9.65 o 
   0   0   4     1956.33     2055.59     23.85 o 
   1   0   4      122.53      109.67      1.45 o 
   2   0   4     1342.97     1483.66     14.37 o 
   3   0   4     4762.38     5270.78     49.81 o 
   4   0   4     1161.27     1168.15     12.78 o 
   5   0   4      136.44      129.97      2.52 o 
   6   0   4        5.82        5.63      0.48 o 
   7   0   4      387.30      364.37      4.68 o 
   8   0   4       26.37       26.42      1.57 o 
   9   0   4      229.44      233.34      9.33 o 
  10   0   4       71.04       72.94      2.72 o 
  11   0   4       17.47       13.41      2.94 o 
  12   0   4       96.99       93.77      4.74 o 
 -14   1   4        4.42        5.65      1.11 o 
 -13   1   4        2.38        2.43      0.87 o 
 -12   1   4       27.53       26.31      1.26 o 
 -11   1   4        7.41        9.97      0.85 o 
 -10   1   4       27.09       34.76      1.48 o 
  -9   1   4       34.50       31.89      0.98 o 
  -8   1   4        4.52        3.25      0.28 o 
  -7   1   4      159.23      141.36      1.44 o 
  -6   1   4       43.55       39.54      0.71 o 
  -5   1   4       29.89       29.01      0.47 o 
  -4   1   4      501.47      484.23      7.04 o 
  -3   1   4      126.25      123.10      1.31 o 
  -2   1   4       44.41       50.33      0.66 o 
  -1   1   4      414.14      446.96      3.44 o 
   0   1   4     3585.04     3935.96     27.81 o 
   1   1   4      684.22      730.00      5.14 o 
   2   1   4      331.69      407.68      3.04 o 
   3   1   4        0.73        0.28      0.17 o 
   4   1   4      454.39      432.03      3.27 o 
   5   1   4        0.56        0.33      0.19 o 
   6   1   4        2.06        1.14      0.28 o 
   7   1   4      140.74      140.15      1.53 o 
   8   1   4        0.67       -0.08      0.46 o 
   9   1   4       93.02      100.38      2.21 o 
  10   1   4       17.57       22.36      1.21 o 
  11   1   4        1.05        1.43      0.81 o 
  12   1   4       11.59       13.73      1.65 o 
 -14   2   4       12.98       12.92      1.28 o 
 -13   2   4        3.22        1.58      0.84 o 
 -12   2   4       82.25       71.94      1.90 o 
 -11   2   4        0.43        0.04      0.53 o 
 -10   2   4      279.91      278.33      3.14 o 
  -9   2   4      339.84      336.11      3.31 o 
  -8   2   4        0.81        1.59      0.33 o 
  -7   2   4       42.54       50.51      0.71 o 
  -6   2   4       58.94       58.59      0.72 o 
  -5   2   4       29.54       36.83      0.52 o 
  -4   2   4      170.20      160.20      3.56 o 
  -3   2   4        1.09        0.89      0.20 o 
  -2   2   4       13.03       12.92      0.40 o 
  -1   2   4     2329.03     2603.90     19.60 o 
   0   2   4      695.65      760.71      5.66 o 
   1   2   4        3.78        3.86      0.26 o 
   2   2   4       54.47       48.59      0.63 o 
   3   2   4      128.52      159.43      1.42 o 
   4   2   4        0.23        0.28      0.22 o 
   5   2   4        0.29       -0.22      0.22 o 
   6   2   4        2.09        2.50      0.35 o 
   7   2   4        0.24        0.53      0.40 o 
   8   2   4       48.55       50.16      1.18 o 
   9   2   4      105.41      108.13      1.80 o 
  10   2   4       31.36       32.30      1.38 o 
  11   2   4       19.97       19.44      1.42 o 
  12   2   4       21.69       22.02      2.68 o 
 -14   3   4        0.56        0.31      1.14 o 
 -13   3   4        0.55        1.68      0.84 o 
 -12   3   4       15.48       10.49      0.73 o 
 -11   3   4        5.16        3.71      0.55 o 
 -10   3   4       17.94       16.20      0.82 o 
  -9   3   4       88.34       77.20      1.47 o 
  -8   3   4        0.16        0.32      0.31 o 
  -7   3   4       35.69       38.98      0.65 o 
  -6   3   4       39.21       45.60      0.62 o 
  -5   3   4      184.55      195.03      1.62 o 
  -4   3   4       22.30       25.56      0.53 o 
  -3   3   4       37.92       45.58      0.62 o 
  -2   3   4       24.47       32.05      0.61 o 
  -1   3   4       45.65       62.09      1.20 o 
   0   3   4     4935.58     5707.15     40.32 o 
   1   3   4        3.60        5.68      0.28 o 
   2   3   4       14.53        7.62      0.28 o 
   3   3   4      493.48      516.26      3.80 o 
   4   3   4       45.84       37.82      0.60 o 
   5   3   4        3.42        2.93      0.27 o 
   6   3   4        6.97        5.54      0.45 o 
   7   3   4       68.60       67.74      1.30 o 
   8   3   4        1.84        1.59      0.45 o 
   9   3   4        9.96        9.41      0.70 o 
  10   3   4        0.05       -0.40      0.58 o 
  11   3   4        5.55        8.63      1.01 o 
  12   3   4        2.64        2.12      1.54 o 
 -14   4   4        3.23        6.11      1.39 o 
 -13   4   4       13.92       15.00      0.96 o 
 -12   4   4      120.36      112.46      2.47 o 
 -11   4   4       20.94       24.37      0.92 o 
 -10   4   4       54.77       49.38      1.40 o 
  -9   4   4      348.95      344.43      3.43 o 
  -8   4   4        5.21        6.35      0.47 o 
  -7   4   4      137.94      131.64      1.58 o 
  -6   4   4      877.05      891.01      6.28 o 
  -5   4   4      146.82      129.65      1.21 o 
  -4   4   4       28.03       21.24      0.46 o 
  -3   4   4      628.19      640.91      5.93 o 
  -2   4   4     3023.87     3183.25     23.92 o 
  -1   4   4      477.03      458.13      3.82 o 
   0   4   4      841.65      843.19      6.65 o 
   1   4   4     1079.18     1081.02      7.93 o 
   2   4   4      341.12      290.02      2.28 o 
   3   4   4      658.96      673.11      4.85 o 
   4   4   4      107.46      103.32      1.08 o 
   5   4   4      330.43      302.07      3.01 o 
   6   4   4      413.47      402.95      4.04 o 
   7   4   4       15.28       14.77      0.63 o 
   8   4   4        2.02        0.77      0.45 o 
   9   4   4        2.28        2.01      0.59 o 
  10   4   4      192.72      193.88      2.73 o 
  11   4   4       29.62       28.20      1.69 o 
  12   4   4        0.73       -0.29      1.26 o 
 -14   5   4        2.79        2.28      1.88 o 
 -13   5   4        0.57        0.01      0.81 o 
 -12   5   4        2.04        1.94      0.95 o 
 -11   5   4       68.87       63.61      1.66 o 
 -10   5   4        1.07        1.69      0.57 o 
  -9   5   4       11.75        9.24      0.56 o 
  -8   5   4        1.18        0.60      0.39 o 
  -7   5   4       53.73       52.24      1.03 o 
  -6   5   4      189.76      181.18      1.95 o 
  -5   5   4      247.59      254.06      2.19 o 
  -4   5   4       66.05       55.71      0.75 o 
  -3   5   4       36.78       33.41      0.57 o 
  -2   5   4      708.77      744.47      6.36 o 
  -1   5   4      762.96      809.06      6.44 o 
   0   5   4      602.52      747.52      5.63 o 
   1   5   4      218.25      237.69      2.06 o 
   2   5   4      325.68      336.23      2.60 o 
   3   5   4      301.88      284.48      2.29 o 
   4   5   4       38.54       42.63      0.79 o 
   5   5   4      208.80      193.81      2.18 o 
   6   5   4      138.07      134.71      1.74 o 
   7   5   4      325.70      305.38      3.21 o 
   8   5   4        2.86        4.16      0.53 o 
   9   5   4       33.52       36.73      1.04 o 
  10   5   4      128.19      126.87      2.18 o 
  11   5   4       15.36       21.59      1.12 o 
  12   5   4        0.02        0.16      1.16 o 
 -13   6   4        0.44        0.26      0.84 o 
 -12   6   4        8.91        7.17      0.90 o 
 -11   6   4        9.12        7.40      0.71 o 
 -10   6   4       31.12       31.08      1.20 o 
  -9   6   4        1.15        0.02      0.51 o 
  -8   6   4       20.08       23.26      1.17 o 
  -7   6   4       61.20       53.51      1.21 o 
  -6   6   4        7.29       10.21      0.70 o 
  -5   6   4        0.76        0.46      0.31 o 
  -4   6   4      150.46      135.54      1.46 o 
  -3   6   4      522.09      511.88      4.27 o 
  -2   6   4      204.98      176.66      2.08 o 
  -1   6   4        5.27        5.88      0.38 o 
   0   6   4       66.84       73.16      0.99 o 
   1   6   4      275.15      283.52      2.59 o 
   2   6   4      448.27      441.42      3.77 o 
   3   6   4       33.28       27.81      0.66 o 
   4   6   4      257.11      255.33      2.66 o 
   5   6   4      114.22      101.61      1.45 o 
   6   6   4        3.32        3.28      0.47 o 
   7   6   4       29.39       29.32      0.88 o 
   8   6   4       29.26       28.95      1.08 o 
   9   6   4       14.02       15.53      0.79 o 
  10   6   4        3.04        4.11      0.71 o 
  11   6   4       14.17       10.81      1.08 o 
 -13   7   4        1.87        3.12      1.20 o 
 -12   7   4        4.79        3.67      0.93 o 
 -11   7   4        0.81        0.19      0.60 o 
 -10   7   4        5.12        4.44      0.66 o 
  -9   7   4        1.59        2.01      0.56 o 
  -8   7   4       34.13       34.52      1.06 o 
  -7   7   4       60.92       60.11      1.31 o 
  -6   7   4       71.47       62.73      1.32 o 
  -5   7   4        1.26        1.14      0.42 o 
  -4   7   4      142.41      131.10      1.48 o 
  -3   7   4        6.59        4.77      0.34 o 
  -2   7   4       29.90       36.56      0.85 o 
  -1   7   4      445.55      438.73      3.78 o 
   0   7   4      180.49      170.95      1.78 o 
   1   7   4      300.17      285.27      2.64 o 
   2   7   4      902.59      896.47      7.75 o 
   3   7   4        4.93        7.23      0.56 o 
   4   7   4       31.60       28.11      1.03 o 
   5   7   4        3.78        4.90      0.61 o 
   6   7   4        8.29        7.51      0.81 o 
   7   7   4        2.39        2.94      0.63 o 
   8   7   4        5.78        6.68      0.79 o 
   9   7   4        3.00        4.09      0.76 o 
  10   7   4       26.66       26.67      1.87 o 
  11   7   4        0.72       -0.66      1.19 o 
 -12   8   4        0.54        1.60      1.17 o 
 -11   8   4        1.01       -0.10      0.60 o 
 -10   8   4       19.03       16.17      0.92 o 
  -9   8   4       37.09       42.03      1.26 o 
  -8   8   4        1.58        2.08      0.91 o 
  -7   8   4        4.17        3.84      0.60 o 
  -6   8   4       23.46       20.83      0.93 o 
  -5   8   4      199.38      209.24      3.08 o 
  -4   8   4      697.94      659.87      6.42 o 
  -3   8   4      508.60      477.91      4.12 o 
  -2   8   4       69.73       68.50      1.03 o 
  -1   8   4        5.20        3.33      0.38 o 
   0   8   4      515.45      499.43      4.28 o 
   1   8   4      269.88      275.61      2.62 o 
   2   8   4      370.13      357.67      3.90 o 
   3   8   4      706.70      684.12      7.40 o 
   4   8   4        3.05        3.48      0.60 o 
   5   8   4       11.21        9.41      0.75 o 
   6   8   4       51.99       51.93      1.39 o 
   7   8   4       31.69       34.70      1.23 o 
   8   8   4        0.50        0.36      0.65 o 
   9   8   4       26.04       27.09      1.19 o 
  10   8   4        5.40        4.42      1.07 o 
 -12   9   4       11.62       11.48      1.53 o 
 -11   9   4        2.14        0.21      1.29 o 
 -10   9   4       75.65       72.66      1.74 o 
  -9   9   4       50.87       47.79      1.40 o 
  -8   9   4        2.85        3.82      0.66 o 
  -7   9   4       10.25        7.06      0.81 o 
  -6   9   4        2.24        1.18      0.53 o 
  -5   9   4       71.52       78.05      1.61 o 
  -4   9   4      189.95      195.85      2.46 o 
  -3   9   4      485.99      495.24      5.07 o 
  -2   9   4        0.65        2.78      0.66 o 
  -1   9   4      372.29      322.32      8.75 o 
   0   9   4      981.52      944.63      7.64 o 
   1   9   4      272.33      273.21      3.20 o 
   2   9   4      445.47      418.84      4.51 o 
   3   9   4       60.55       60.53      1.45 o 
   4   9   4       75.63       71.62      1.60 o 
   5   9   4       12.00       11.21      0.81 o 
   6   9   4        0.38        0.37      0.58 o 
   7   9   4       72.15       73.54      1.75 o 
   8   9   4       10.22       11.61      1.02 o 
   9   9   4       27.95       31.49      1.71 o 
  10   9   4        7.01        4.83      1.49 o 
 -11  10   4        0.01        0.25      1.19 o 
 -10  10   4        0.19        0.75      0.89 o 
  -9  10   4        1.35        1.77      0.67 o 
  -8  10   4        0.03       -0.61      0.61 o 
  -7  10   4        5.01        2.84      0.69 o 
  -6  10   4       88.69       84.46      1.76 o 
  -5  10   4       40.14       43.49      1.50 o 
  -4  10   4      151.70      144.72      2.51 o 
  -3  10   4        2.19        1.70      0.50 o 
  -2  10   4      710.68      722.68      6.51 o 
  -1  10   4      209.78      199.14      2.80 o 
   0  10   4      159.90      164.56      2.31 o 
   1  10   4       41.38       45.41      1.20 o 
   2  10   4      140.26      136.66      2.29 o 
   3  10   4       18.60       15.38      0.88 o 
   4  10   4        7.96        9.45      0.85 o 
   5  10   4        1.46        0.67      0.62 o 
   6  10   4        6.88        5.84      0.77 o 
   7  10   4        0.22        0.49      0.67 o 
   8  10   4       10.08       10.10      1.59 o 
   9  10   4        6.43       10.72      1.91 o 
 -10  11   4        0.16       -0.73      1.11 o 
  -9  11   4        4.51        3.04      1.24 o 
  -8  11   4        0.04       -0.31      0.76 o 
  -7  11   4       28.95       25.67      1.10 o 
  -6  11   4        0.51        0.31      0.64 o 
  -5  11   4        0.12       -0.55      0.55 o 
  -4  11   4       21.29       20.74      1.19 o 
  -3  11   4       35.73       36.05      1.19 o 
  -2  11   4       41.49       45.53      1.31 o 
  -1  11   4       70.69       67.47      1.90 o 
   0  11   4       53.52       57.96      1.37 o 
   1  11   4        7.89        7.63      0.69 o 
   2  11   4        4.21        2.47      0.64 o 
   3  11   4        1.93        1.40      0.65 o 
   4  11   4       43.48       47.12      1.45 o 
   5  11   4        1.95        1.32      0.79 o 
   6  11   4       16.02       16.67      1.06 o 
   7  11   4        3.21        3.87      1.35 o 
   8  11   4        0.82        0.41      1.63 o 
  -9  12   4        0.50       -0.08      1.20 o 
  -8  12   4        2.39        2.50      1.17 o 
  -7  12   4        4.42        6.43      0.82 o 
  -6  12   4       78.33       79.55      1.85 o 
  -5  12   4       14.76       15.81      1.01 o 
  -4  12   4        0.62        0.13      0.62 o 
  -3  12   4       19.26       18.86      1.01 o 
  -2  12   4      139.31      134.98      2.61 o 
  -1  12   4      114.78      111.19      2.46 o 
   0  12   4      109.73      115.32      1.97 o 
   1  12   4       23.41       23.72      1.10 o 
   2  12   4        0.74       -0.07      0.67 o 
   3  12   4       23.06       23.99      1.15 o 
   4  12   4       34.18       36.72      1.36 o 
   5  12   4       14.19       15.34      1.05 o 
   6  12   4        1.80        1.54      1.29 o 
   7  12   4        0.54        1.01      1.28 o 
  -8  13   4        2.93        2.45      1.33 o 
  -7  13   4        0.17       -0.56      1.40 o 
  -6  13   4        3.34        6.05      1.20 o 
  -5  13   4       22.46       34.45      1.34 o 
  -4  13   4       11.48       12.88      1.02 o 
  -3  13   4        2.18        1.13      0.65 o 
  -2  13   4        2.18       -1.52      1.74 o 
  -1  13   4       17.35       24.89      1.66 o 
   0  13   4        0.08       -0.24      0.70 o 
   1  13   4        4.24        4.52      0.80 o 
   2  13   4        1.23       -0.76      0.81 o 
   3  13   4        6.69        4.17      1.24 o 
   4  13   4        3.29        4.00      1.08 o 
   5  13   4        0.01        0.98      1.22 o 
   6  13   4       12.87       15.52      2.45 o 
  -7  14   4        3.00        1.08      1.54 o 
  -6  14   4        0.33        0.79      1.21 o 
  -5  14   4        1.11        2.38      0.99 o 
  -4  14   4       13.95       15.52      3.91 o 
  -3  14   4       23.42       27.89      2.18 o 
  -2  14   4        1.50        0.61      2.00 o 
  -1  14   4       16.55       21.44      1.74 o 
   0  14   4       41.08       52.42      2.25 o 
   1  14   4        0.65        0.11      1.13 o 
   2  14   4        2.31        2.00      1.03 o 
   3  14   4       13.90       16.38      1.82 o 
   4  14   4       11.16       10.35      1.77 o 
  -4  15   4        0.98        1.66      2.74 o 
  -3  15   4        9.78        8.62      3.14 o 
  -2  15   4        0.85        0.40      2.68 o 
  -1  15   4       14.60       13.24      3.14 o 
   0  15   4        2.95        3.08      2.57 o 
   1  15   4       18.07       24.60      3.42 o 
   2  15   4        7.58        5.48      2.63 o 
 -14   1   5        0.49       -0.43      0.95 o 
 -13   1   5       65.16       67.83      1.94 o 
 -12   1   5        1.18        2.77      1.01 o 
 -11   1   5        0.76        0.41      0.51 o 
 -10   1   5       14.76       14.57      0.65 o 
  -9   1   5      150.50      144.81      1.70 o 
  -8   1   5      274.93      275.15      2.27 o 
  -7   1   5      101.83       96.60      1.24 o 
  -6   1   5       30.45       29.07      0.57 o 
  -5   1   5       10.21        6.91      0.29 o 
  -4   1   5       39.36       53.47      0.67 o 
  -3   1   5      684.90      673.65      5.42 o 
  -2   1   5      402.04      411.65      3.45 o 
  -1   1   5      101.23       94.01      1.03 o 
   0   1   5     2631.64     2893.35     20.60 o 
   1   1   5      406.16      430.60      3.38 o 
   2   1   5      260.34      232.35      1.94 o 
   3   1   5      153.01      160.04      1.48 o 
   4   1   5      752.46      737.81      5.64 o 
   5   1   5       10.11        9.40      0.41 o 
   6   1   5      541.67      510.39      3.94 o 
   7   1   5      175.08      172.23      2.10 o 
   8   1   5       38.66       34.87      1.07 o 
   9   1   5      346.29      352.27      5.07 o 
  10   1   5       27.03       28.98      1.40 o 
  11   1   5       12.75       11.10      1.26 o 
  12   1   5        2.61        0.29      1.23 o 
 -14   2   5        0.06        0.72      1.15 o 
 -13   2   5        8.02       10.79      1.05 o 
 -12   2   5        2.81        2.92      0.65 o 
 -11   2   5        0.10       -0.21      0.51 o 
 -10   2   5        7.08       11.27      0.91 o 
  -9   2   5      172.98      179.43      2.05 o 
  -8   2   5       60.21       59.13      0.89 o 
  -7   2   5        8.74       13.07      0.40 o 
  -6   2   5      101.86      112.33      1.26 o 
  -5   2   5      310.95      322.82      2.63 o 
  -4   2   5      764.83      780.15      6.16 o 
  -3   2   5      848.49      970.15      8.17 o 
  -2   2   5        2.11        0.62      0.23 o 
  -1   2   5      954.54     1037.37      7.65 o 
   0   2   5       96.35       94.68      1.04 o 
   1   2   5        0.31        2.15      0.22 o 
   2   2   5       82.34       71.75      0.84 o 
   3   2   5       18.62       26.71      0.60 o 
   4   2   5      135.30      133.03      1.33 o 
   5   2   5        4.01        4.28      0.35 o 
   6   2   5        5.50        4.96      0.44 o 
   7   2   5      101.79      106.29      1.55 o 
   8   2   5        7.80        8.62      0.69 o 
   9   2   5        0.07        0.00      0.68 o 
  10   2   5       12.21        9.40      1.00 o 
  11   2   5        0.11        0.95      0.93 o 
  12   2   5        1.20        2.88      1.30 o 
 -14   3   5        2.53        2.17      1.77 o 
 -13   3   5       72.15       76.14      2.96 o 
 -12   3   5      123.40      107.88      2.45 o 
 -11   3   5        4.57        6.29      0.74 o 
 -10   3   5        6.41        7.32      0.54 o 
  -9   3   5      204.67      203.98      4.82 o 
  -8   3   5        3.06        2.01      0.40 o 
  -7   3   5       91.38       84.15      0.96 o 
  -6   3   5       45.49       41.19      0.68 o 
  -5   3   5      528.67      541.51      4.81 o 
  -4   3   5      681.16      690.52      5.24 o 
  -3   3   5      831.24      775.29      6.20 o 
  -2   3   5      268.96      250.76      2.34 o 
  -1   3   5       19.32        9.20      0.39 o 
   0   3   5      245.72      207.17      1.85 o 
   1   3   5      216.30      197.62      1.95 o 
   2   3   5       21.75       22.95      0.48 o 
   3   3   5      430.39      418.94      3.38 o 
   4   3   5      383.20      364.60      2.89 o 
   5   3   5      173.68      168.33      1.61 o 
   6   3   5       98.26       98.64      1.45 o 
   7   3   5      681.66      663.26      6.08 o 
   8   3   5      119.32      124.35      1.96 o 
   9   3   5        2.62        1.64      0.59 o 
  10   3   5       24.64       25.19      1.13 o 
  11   3   5       14.86       17.80      1.40 o 
 -14   4   5        4.77        3.37      1.88 o 
 -13   4   5        1.58        0.73      0.78 o 
 -12   4   5       14.28       15.24      1.64 o 
 -11   4   5        1.11        1.13      0.67 o 
 -10   4   5       69.50       67.66      1.47 o 
  -9   4   5        1.32        1.86      0.61 o 
  -8   4   5        7.67       10.75      0.65 o 
  -7   4   5       24.55       20.88      0.69 o 
  -6   4   5       17.50       18.19      0.53 o 
  -5   4   5        5.75        9.50      0.97 o 
  -4   4   5        0.40       -0.30      0.30 o 
  -3   4   5     1580.15     1713.94     13.17 o 
  -2   4   5      170.87      188.62      1.89 o 
  -1   4   5        7.54       10.91      0.42 o 
   0   4   5       32.80       34.08      0.68 o 
   1   4   5       14.41       15.23      0.49 o 
   2   4   5       53.28       48.34      0.88 o 
   3   4   5       73.33       79.41      1.01 o 
   4   4   5        0.01       -0.25      0.25 o 
   5   4   5       16.94       13.28      0.58 o 
   6   4   5       38.99       41.78      0.98 o 
   7   4   5       67.56       67.39      1.25 o 
   8   4   5        2.24        2.91      0.52 o 
   9   4   5        1.54        0.94      0.57 o 
  10   4   5       15.72       16.73      0.93 o 
  11   4   5        0.08       -1.09      1.09 o 
 -14   5   5        2.53        3.48      1.29 o 
 -13   5   5       15.58       14.84      1.21 o 
 -12   5   5       19.78       18.99      1.15 o 
 -11   5   5       22.28       30.11      1.27 o 
 -10   5   5       29.64       33.65      1.15 o 
  -9   5   5      159.37      157.53      2.38 o 
  -8   5   5       10.56        8.85      0.93 o 
  -7   5   5       82.58       77.22      1.95 o 
  -6   5   5       16.76       14.01      0.51 o 
  -5   5   5      189.50      197.62      1.98 o 
  -4   5   5       72.55       65.48      0.96 o 
  -3   5   5      345.29      341.81      3.06 o 
  -2   5   5      239.67      232.74      2.25 o 
  -1   5   5      162.98      141.60      1.55 o 
   0   5   5      316.19      341.43      3.18 o 
   1   5   5       48.97       43.39      0.77 o 
   2   5   5      200.32      199.13      2.02 o 
   3   5   5      422.83      410.36      3.62 o 
   4   5   5       18.71       22.89      0.80 o 
   5   5   5       76.53       63.63      1.41 o 
   6   5   5       41.04       45.81      1.30 o 
   7   5   5      162.12      159.06      2.51 o 
   8   5   5      119.59      116.64      2.14 o 
   9   5   5       30.47       27.16      1.36 o 
  10   5   5        5.48        7.36      1.61 o 
  11   5   5        3.55        3.34      1.35 o 
 -13   6   5        0.00       -0.46      2.03 o 
 -12   6   5        1.14        2.39      0.80 o 
 -11   6   5        0.33        1.40      0.72 o 
 -10   6   5        5.61        5.92      0.76 o 
  -9   6   5        0.26       -0.51      0.51 o 
  -8   6   5        2.27        2.08      0.53 o 
  -7   6   5      231.73      233.00      3.05 o 
  -6   6   5      128.16      130.07      2.01 o 
  -5   6   5        7.70        7.90      0.43 o 
  -4   6   5      212.23      223.85      2.22 o 
  -3   6   5      512.36      530.06      5.24 o 
  -2   6   5      600.19      585.69      4.91 o 
  -1   6   5      281.03      308.90      2.84 o 
   0   6   5       11.31        8.65      0.43 o 
   1   6   5       80.67       78.35      1.10 o 
   2   6   5      240.97      231.49      2.28 o 
   3   6   5        0.19        0.26      0.39 o 
   4   6   5      132.22      123.37      2.03 o 
   5   6   5        0.05        0.64      0.52 o 
   6   6   5        9.04        8.57      0.73 o 
   7   6   5       45.18       41.42      1.32 o 
   8   6   5        3.23        3.87      0.74 o 
   9   6   5       46.60       47.42      1.49 o 
  10   6   5       17.58       15.83      1.70 o 
  11   6   5        0.02       -0.42      1.31 o 
 -13   7   5        1.24        1.60      1.71 o 
 -12   7   5       12.93       15.26      1.54 o 
 -11   7   5        2.72        1.83      0.67 o 
 -10   7   5        8.53        7.14      0.86 o 
  -9   7   5       31.50       33.29      1.13 o 
  -8   7   5       72.26       74.68      1.59 o 
  -7   7   5      180.37      174.18      2.92 o 
  -6   7   5      569.61      562.45      6.19 o 
  -5   7   5      347.30      337.56      3.94 o 
  -4   7   5        1.39        0.98      0.35 o 
  -3   7   5      135.93      123.37      1.57 o 
  -2   7   5       36.47       39.34      0.81 o 
  -1   7   5      241.24      243.80      2.41 o 
   0   7   5     1055.96      989.33      7.92 o 
   1   7   5      131.80      132.23      1.55 o 
   2   7   5       32.00       28.90      0.92 o 
   3   7   5      411.96      423.65      4.53 o 
   4   7   5      310.84      307.44      3.92 o 
   5   7   5        0.11       -0.52      0.52 o 
   6   7   5      196.04      195.36      2.94 o 
   7   7   5      219.82      216.80      3.22 o 
   8   7   5        2.36        4.00      0.75 o 
   9   7   5       91.24       90.45      2.24 o 
  10   7   5       74.16       76.29      4.88 o 
 -12   8   5        9.03        7.93      1.12 o 
 -11   8   5        0.93       -0.61      0.68 o 
 -10   8   5       12.29       13.11      1.23 o 
  -9   8   5        1.55       -0.07      0.58 o 
  -8   8   5        0.77       -0.55      0.55 o 
  -7   8   5       58.19       60.10      1.47 o 
  -6   8   5        0.69        0.93      0.55 o 
  -5   8   5      134.72      134.51      2.17 o 
  -4   8   5      394.62      386.45      4.14 o 
  -3   8   5      174.19      168.60      1.89 o 
  -2   8   5      595.37      581.59      9.07 o 
  -1   8   5      824.19      799.47      6.58 o 
   0   8   5      137.73      136.81      1.65 o 
   1   8   5       48.29       48.52      0.92 o 
   2   8   5        3.43        2.81      0.53 o 
   3   8   5       23.79       20.74      0.94 o 
   4   8   5       60.56       62.09      1.50 o 
   5   8   5        7.02        6.71      0.73 o 
   6   8   5        3.09        3.74      0.68 o 
   7   8   5       16.87       16.93      1.11 o 
   8   8   5       12.32       14.07      1.18 o 
   9   8   5       10.73       10.67      1.19 o 
  10   8   5        1.21        0.37      1.29 o 
 -12   9   5        3.19        3.40      1.36 o 
 -11   9   5        3.04        4.81      2.28 o 
 -10   9   5        5.42        6.90      0.85 o 
  -9   9   5        6.40        6.76      0.81 o 
  -8   9   5        0.18       -0.21      0.59 o 
  -7   9   5      175.75      169.35      2.63 o 
  -6   9   5       80.54       77.56      1.66 o 
  -5   9   5       85.20       82.86      1.69 o 
  -4   9   5        7.56        7.25      0.74 o 
  -3   9   5       85.58       82.69      1.27 o 
  -2   9   5       23.89       25.99      0.89 o 
  -1   9   5      247.28      250.59      2.53 o 
   0   9   5      148.42      157.86      1.83 o 
   1   9   5       11.29        8.56      0.67 o 
   2   9   5        0.22       -0.13      0.45 o 
   3   9   5       15.81       14.12      0.87 o 
   4   9   5       15.73       18.06      0.95 o 
   5   9   5       64.44       67.21      1.69 o 
   6   9   5       20.55       18.17      1.03 o 
   7   9   5        0.05       -0.59      0.59 o 
   8   9   5        2.53        1.16      1.31 o 
   9   9   5        8.50        7.28      1.55 o 
 -11  10   5        1.30        2.48      1.32 o 
 -10  10   5        0.87        0.53      1.16 o 
  -9  10   5        0.94        0.15      0.85 o 
  -8  10   5       15.29       16.03      1.12 o 
  -7  10   5        3.15        2.24      0.79 o 
  -6  10   5       19.98       24.20      1.08 o 
  -5  10   5        1.59        1.65      0.65 o 
  -4  10   5      279.54      259.78      3.51 o 
  -3  10   5       66.78       74.89      1.48 o 
  -2  10   5       28.16       28.01      0.90 o 
  -1  10   5      341.74      320.22      3.38 o 
   0  10   5       40.95       37.54      1.13 o 
   1  10   5       22.07       23.78      0.93 o 
   2  10   5       46.50       45.73      1.38 o 
   3  10   5       24.71       23.22      1.05 o 
   4  10   5       12.75       13.70      0.94 o 
   5  10   5        2.31        2.33      0.69 o 
   6  10   5       12.02       12.51      0.97 o 
   7  10   5        0.10       -1.26      1.26 o 
   8  10   5        1.88        2.37      2.00 o 
 -10  11   5        1.57        0.94      1.16 o 
  -9  11   5       53.74       53.63      2.55 o 
  -8  11   5       46.67       53.68      1.60 o 
  -7  11   5        0.30        0.79      0.69 o 
  -6  11   5       28.24       28.13      1.40 o 
  -5  11   5      121.87      134.37      2.58 o 
  -4  11   5       65.57       69.77      1.67 o 
  -3  11   5      249.99      270.14      3.31 o 
  -2  11   5        6.39        7.76      0.67 o 
  -1  11   5      176.87      160.94      2.37 o 
   0  11   5       74.90       78.13      1.61 o 
   1  11   5       79.18       85.52      1.69 o 
   2  11   5       16.96       19.88      1.02 o 
   3  11   5       17.16       16.82      1.00 o 
   4  11   5       33.10       31.73      1.28 o 
   5  11   5        3.63        1.68      0.76 o 
   6  11   5       55.50       65.61      3.42 o 
   7  11   5       44.32       49.64      3.85 o 
  -9  12   5        2.05        0.79      1.63 o 
  -8  12   5        0.89        1.39      1.27 o 
  -7  12   5        0.97       -0.86      0.86 o 
  -6  12   5        3.29        3.03      0.82 o 
  -5  12   5      130.50      136.17      2.50 o 
  -4  12   5       17.04       14.16      1.17 o 
  -3  12   5       48.40       56.16      1.83 o 
  -2  12   5        5.11        4.51      0.91 o 
  -1  12   5       28.59       31.07      1.45 o 
   0  12   5       26.26       24.48      1.04 o 
   1  12   5        0.23       -0.32      0.66 o 
   2  12   5        1.35        0.03      0.66 o 
   3  12   5        0.07       -0.67      0.67 o 
   4  12   5        3.02        2.43      1.08 o 
   5  12   5        0.09        0.57      1.20 o 
   6  12   5        0.02       -1.27      1.27 o 
  -8  13   5        1.85        0.76      1.32 o 
  -7  13   5        1.79        1.00      3.05 o 
  -6  13   5        0.94       -0.72      1.20 o 
  -5  13   5       25.46       25.79      1.50 o 
  -4  13   5        8.05        8.06      0.91 o 
  -3  13   5        1.50        2.57      0.90 o 
  -2  13   5       31.85       33.88      2.15 o 
  -1  13   5       10.29       12.08      1.14 o 
   0  13   5        3.39        1.82      0.98 o 
   1  13   5       19.72       25.83      1.58 o 
   2  13   5       13.94       11.45      1.05 o 
   3  13   5       20.91       25.10      1.63 o 
   4  13   5        2.10       -1.23      1.23 o 
   5  13   5        0.04       -1.66      1.66 o 
  -6  14   5       11.91       13.76      1.82 o 
  -5  14   5        4.55        2.02      1.51 o 
  -4  14   5        0.00       -0.91      1.13 o 
  -3  14   5       19.47       21.57      3.48 o 
  -2  14   5        0.86        1.44      2.40 o 
  -1  14   5        5.08        5.66      2.40 o 
   0  14   5        3.99        5.17      1.35 o 
   1  14   5        0.98       -0.17      2.28 o 
   2  14   5       14.05       15.83      2.88 o 
   3  14   5        0.20        0.78      1.37 o 
 -14   0   6        1.40        2.91      1.77 o 
 -13   0   6        0.66       -0.36      1.13 o 
 -12   0   6        0.03       -0.37      0.93 o 
 -11   0   6       14.66       14.99      1.91 o 
 -10   0   6       15.58       12.39      0.91 o 
  -9   0   6        1.61        0.95      0.50 o 
  -8   0   6       32.03       34.18      0.93 o 
  -7   0   6      137.98      134.98      2.88 o 
  -6   0   6      340.32      323.84      3.65 o 
  -5   0   6      352.24      346.41      3.85 o 
  -4   0   6      236.36      233.58      3.13 o 
  -3   0   6     1122.59     1195.18     11.81 o 
  -2   0   6      413.43      394.24      4.28 o 
  -1   0   6      195.42      169.58      2.14 o 
   0   0   6      411.37      395.67      4.30 o 
   1   0   6     1986.65     1969.39     19.09 o 
   2   0   6        7.80        9.59      0.55 o 
   3   0   6      778.15      722.12      7.50 o 
   4   0   6      226.46      214.88      2.93 o 
   5   0   6      504.00      504.85      9.30 o 
   6   0   6     1173.46     1190.62     12.07 o 
   7   0   6       60.79       62.09      1.61 o 
   8   0   6       38.18       32.34      1.87 o 
   9   0   6        0.12       -0.70      0.97 o 
  10   0   6       71.79       80.02      6.85 o 
  11   0   6       16.36       16.27      2.40 o 
 -14   1   6        0.01       -0.06      1.54 o 
 -13   1   6        2.33        3.95      1.20 o 
 -12   1   6       62.96       71.62      2.11 o 
 -11   1   6       23.38       29.51      1.82 o 
 -10   1   6       14.87       16.40      0.70 o 
  -9   1   6       18.74       21.12      0.70 o 
  -8   1   6       39.03       39.30      0.81 o 
  -7   1   6      261.62      257.28      2.16 o 
  -6   1   6        0.10       -0.23      0.23 o 
  -5   1   6       16.49       17.27      0.50 o 
  -4   1   6      247.53      255.67      2.57 o 
  -3   1   6      290.13      271.84      2.52 o 
  -2   1   6      173.28      178.84      1.70 o 
  -1   1   6       51.91       49.41      0.76 o 
   0   1   6      121.44      129.92      1.26 o 
   1   1   6      241.94      237.90      2.02 o 
   2   1   6      290.61      279.62      2.32 o 
   3   1   6       90.34       87.70      1.23 o 
   4   1   6      683.58      667.33      4.98 o 
   5   1   6      133.62      136.64      1.47 o 
   6   1   6       88.34       81.91      1.27 o 
   7   1   6       93.06       88.94      1.59 o 
   8   1   6        3.58        2.12      0.65 o 
   9   1   6        5.81        5.07      0.92 o 
  10   1   6        7.96        8.47      1.01 o 
  11   1   6        0.02        0.04      2.03 o 
 -14   2   6        1.33        3.42      1.83 o 
 -13   2   6        0.02        0.84      2.23 o 
 -12   2   6        8.04       10.51      1.04 o 
 -11   2   6       14.71       14.88      1.46 o 
 -10   2   6        0.15        0.49      0.67 o 
  -9   2   6        5.25        6.46      0.48 o 
  -8   2   6        7.97        7.51      0.44 o 
  -7   2   6       48.26       50.50      1.46 o 
  -6   2   6        0.80        0.66      0.29 o 
  -5   2   6        4.59        6.58      0.38 o 
  -4   2   6       36.08       34.04      0.71 o 
  -3   2   6      285.63      315.18      3.08 o 
  -2   2   6      182.82      176.55      1.84 o 
  -1   2   6       36.50       31.06      0.70 o 
   0   2   6       19.56       15.63      0.52 o 
   1   2   6       43.67       41.10      0.79 o 
   2   2   6       69.75       66.59      0.93 o 
   3   2   6       47.03       51.78      0.85 o 
   4   2   6       65.75       64.82      0.98 o 
   5   2   6      137.40      142.19      1.72 o 
   6   2   6      199.98      190.92      2.62 o 
   7   2   6        0.30        0.21      0.39 o 
   8   2   6       13.89       12.42      0.89 o 
   9   2   6       21.35       23.12      1.22 o 
  10   2   6        8.80        9.56      1.19 o 
  11   2   6        0.60        0.15      1.15 o 
 -14   3   6        0.00        0.86      1.66 o 
 -13   3   6       25.49       31.66      2.17 o 
 -12   3   6       45.58       55.96      2.11 o 
 -11   3   6       30.54       34.21      1.53 o 
 -10   3   6        0.18       -0.26      0.46 o 
  -9   3   6        3.12        3.73      0.57 o 
  -8   3   6       52.63       51.29      0.95 o 
  -7   3   6       26.61       25.91      0.81 o 
  -6   3   6      131.63      148.37      1.92 o 
  -5   3   6       74.36       71.05      1.03 o 
  -4   3   6      420.95      428.17      3.72 o 
  -3   3   6       37.08       37.29      0.77 o 
  -2   3   6       33.38       36.99      0.75 o 
  -1   3   6      187.97      178.70      1.87 o 
   0   3   6      759.02      802.11      6.50 o 
   1   3   6       12.51       14.57      0.52 o 
   2   3   6        0.59        0.34      0.33 o 
   3   3   6      483.33      469.73      4.82 o 
   4   3   6      824.91      804.05      6.61 o 
   5   3   6       60.81       52.63      1.29 o 
   6   3   6        9.57        8.23      0.68 o 
   7   3   6        2.95        0.69      0.55 o 
   8   3   6        0.02       -0.63      0.63 o 
   9   3   6        0.30       -0.76      0.85 o 
  10   3   6        0.05       -1.43      1.43 o 
  11   3   6        0.59       -1.60      1.60 o 
 -14   4   6        4.00        2.23      1.83 o 
 -13   4   6        0.06        0.04      1.88 o 
 -12   4   6       55.79       58.05      2.20 o 
 -11   4   6        1.77        1.92      0.72 o 
 -10   4   6       36.04       44.66      1.25 o 
  -9   4   6       23.46       28.18      1.05 o 
  -8   4   6       51.34       49.45      1.22 o 
  -7   4   6       51.07       47.62      0.92 o 
  -6   4   6      139.28      129.49      1.51 o 
  -5   4   6        7.14        6.64      0.41 o 
  -4   4   6       71.80       66.12      1.05 o 
  -3   4   6      309.47      301.25      2.82 o 
  -2   4   6        0.45        0.40      0.31 o 
  -1   4   6        0.11        0.20      0.31 o 
   0   4   6      909.41      893.83      7.21 o 
   1   4   6      644.14      614.53      5.15 o 
   2   4   6       63.05       52.76      0.92 o 
   3   4   6      188.79      185.04      2.01 o 
   4   4   6      802.59      764.56      6.33 o 
   5   4   6      247.18      238.82      3.21 o 
   6   4   6      127.76      109.67      2.04 o 
   7   4   6        3.41        3.73      0.66 o 
   8   4   6       39.27       41.14      1.37 o 
   9   4   6       51.31       54.17      1.75 o 
  10   4   6       12.70       14.03      1.70 o 
 -13   5   6        7.33        5.23      1.27 o 
 -12   5   6       11.31       13.94      1.33 o 
 -11   5   6        0.56        0.95      0.63 o 
 -10   5   6       59.34       66.80      1.55 o 
  -9   5   6      170.86      182.29      2.67 o 
  -8   5   6       62.94       63.88      1.41 o 
  -7   5   6        1.62        0.94      0.52 o 
  -6   5   6      407.33      395.87      3.55 o 
  -5   5   6      676.14      633.06     15.28 o 
  -4   5   6       25.01       31.01      0.73 o 
  -3   5   6      195.29      169.33      1.85 o 
  -2   5   6       10.88       12.70      0.51 o 
  -1   5   6      265.29      261.12      2.53 o 
   0   5   6      194.34      176.78      1.89 o 
   1   5   6        6.24        6.03      0.43 o 
   2   5   6      174.38      160.73      1.79 o 
   3   5   6      315.22      300.73      2.88 o 
   4   5   6       73.16       71.78      1.53 o 
   5   5   6        0.56        0.34      0.57 o 
   6   5   6      146.77      143.00      2.36 o 
   7   5   6      300.39      286.93      4.26 o 
   8   5   6       21.66       24.20      1.14 o 
   9   5   6        4.50        5.93      0.92 o 
  10   5   6        0.70        0.41      1.34 o 
 -13   6   6        1.94        1.99      1.26 o 
 -12   6   6        1.10        0.80      1.11 o 
 -11   6   6        4.33        4.68      0.75 o 
 -10   6   6       38.82       33.87      1.19 o 
  -9   6   6       53.21       50.09      1.55 o 
  -8   6   6        2.33        3.93      0.66 o 
  -7   6   6       53.72       51.95      1.32 o 
  -6   6   6       74.77       72.25      1.51 o 
  -5   6   6      129.19      124.67      1.54 o 
  -4   6   6       23.32       17.86      0.98 o 
  -3   6   6      194.41      177.16      1.94 o 
  -2   6   6       66.71       58.94      1.00 o 
  -1   6   6      113.57       97.53      1.31 o 
   0   6   6       76.04       72.40      1.11 o 
   1   6   6      115.62      104.29      1.37 o 
   2   6   6       94.97       78.48      1.17 o 
   3   6   6       13.73       12.66      0.86 o 
   4   6   6       77.43       71.83      1.59 o 
   5   6   6       26.76       21.49      0.98 o 
   6   6   6      147.66      133.76      2.33 o 
   7   6   6       36.96       37.57      1.29 o 
   8   6   6        2.38        2.61      0.73 o 
   9   6   6        1.66        0.67      0.92 o 
  10   6   6        9.31        9.16      1.59 o 
 -12   7   6        2.10        0.58      1.37 o 
 -11   7   6        0.00       -0.67      0.67 o 
 -10   7   6       29.00       32.02      1.24 o 
  -9   7   6        9.63       11.71      0.84 o 
  -8   7   6       11.59        9.45      1.09 o 
  -7   7   6       70.50       71.98      1.58 o 
  -6   7   6      256.88      256.34      3.68 o 
  -5   7   6       17.11       16.63      0.81 o 
  -4   7   6      242.72      247.52      2.66 o 
  -3   7   6      424.80      419.91      3.80 o 
  -2   7   6       53.57       56.89      1.02 o 
  -1   7   6       22.44       23.67      0.71 o 
   0   7   6        0.04       -0.42      0.42 o 
   1   7   6       19.02       18.81      0.65 o 
   2   7   6      137.41      124.48      1.94 o 
   3   7   6       44.52       39.50      1.25 o 
   4   7   6       17.16       13.91      0.86 o 
   5   7   6       27.30       24.57      1.10 o 
   6   7   6       69.85       64.12      1.64 o 
   7   7   6        0.64        0.60      0.67 o 
   8   7   6        0.00        0.48      0.75 o 
   9   7   6        0.10        0.21      0.88 o 
 -12   8   6        0.16       -1.06      1.08 o 
 -11   8   6        0.00       -1.16      1.16 o 
 -10   8   6       27.88       25.55      1.18 o 
  -9   8   6       69.39       70.60      1.79 o 
  -8   8   6        0.00       -0.64      0.64 o 
  -7   8   6        7.49        6.30      0.92 o 
  -6   8   6       75.07       82.08      1.73 o 
  -5   8   6       13.79       11.21      0.81 o 
  -4   8   6       18.05       23.71      0.75 o 
  -3   8   6      350.29      347.25      3.86 o 
  -2   8   6       10.94       12.05      0.57 o 
  -1   8   6        1.15        1.58      0.41 o 
   0   8   6       46.22       48.95      0.96 o 
   1   8   6      197.61      194.12      2.60 o 
   2   8   6       75.98       74.50      1.49 o 
   3   8   6      144.06      138.20      2.37 o 
   4   8   6      134.72      140.36      2.44 o 
   5   8   6        0.36        0.36      0.63 o 
   6   8   6       40.71       35.20      1.34 o 
   7   8   6       48.46       52.61      1.61 o 
   8   8   6       24.63       31.59      2.31 o 
   9   8   6        0.25       -0.05      1.34 o 
 -11   9   6       19.37       25.33      1.97 o 
 -10   9   6        0.02       -1.15      1.15 o 
  -9   9   6       10.58       11.20      0.92 o 
  -8   9   6       93.76      100.73      2.78 o 
  -7   9   6      169.51      175.87      2.79 o 
  -6   9   6        9.03        9.83      1.11 o 
  -5   9   6       83.39       86.14      1.78 o 
  -4   9   6      388.51      375.47      4.18 o 
  -3   9   6       50.57       46.81      2.42 o 
  -2   9   6        1.17        0.51      0.56 o 
  -1   9   6       13.42       13.95      0.62 o 
   0   9   6      280.95      266.04      2.96 o 
   1   9   6        0.51        0.46      0.53 o 
   2   9   6        0.33        0.67      0.63 o 
   3   9   6       68.63       69.58      1.68 o 
   4   9   6      122.26      116.79      2.25 o 
   5   9   6       17.39       16.86      1.04 o 
   6   9   6       43.67       50.14      1.59 o 
   7   9   6       39.37       39.23      2.35 o 
   8   9   6       16.46       21.86      2.05 o 
 -10  10   6        8.90        7.49      1.48 o 
  -9  10   6        1.39        1.71      2.17 o 
  -8  10   6        0.75        1.09      1.14 o 
  -7  10   6        5.19        5.66      0.79 o 
  -6  10   6        2.71        4.67      0.79 o 
  -5  10   6       29.85       32.61      1.76 o 
  -4  10   6      187.48      183.20      3.25 o 
  -3  10   6       17.85       17.89      0.84 o 
  -2  10   6        9.76       11.77      0.62 o 
  -1  10   6        0.63        0.31      0.43 o 
   0  10   6       28.71       29.30      1.05 o 
   1  10   6        5.56        6.14      0.67 o 
   2  10   6        5.70        5.78      0.92 o 
   3  10   6        1.21        1.72      0.68 o 
   4  10   6       30.26       30.41      1.29 o 
   5  10   6        4.05        2.53      0.77 o 
   6  10   6       16.73       18.53      1.83 o 
   7  10   6        1.29        3.28      1.45 o 
  -9  11   6        0.82        0.67      1.17 o 
  -8  11   6       26.63       26.03      3.08 o 
  -7  11   6        8.99        8.56      0.92 o 
  -6  11   6       10.06       11.43      1.03 o 
  -5  11   6        0.13        0.19      0.69 o 
  -4  11   6      251.80      261.00      3.66 o 
  -3  11   6        3.90        2.11      0.62 o 
  -2  11   6        0.21       -0.61      0.61 o 
  -1  11   6        0.36        0.04      0.57 o 
   0  11   6        8.14        7.72      0.75 o 
   1  11   6        7.33        8.68      0.88 o 
   2  11   6        1.05        0.34      0.70 o 
   3  11   6        0.08       -0.63      0.63 o 
   4  11   6        0.08       -0.60      0.75 o 
   5  11   6        8.60        7.10      1.55 o 
   6  11   6        7.98        8.60      2.20 o 
  -8  12   6       15.78       18.38      2.08 o 
  -7  12   6        1.23        0.48      2.23 o 
  -6  12   6        7.02        8.47      1.49 o 
  -5  12   6       15.44       16.23      1.16 o 
  -4  12   6       18.09       12.30      1.12 o 
  -3  12   6        0.24        0.59      0.67 o 
  -2  12   6       49.17       56.56      1.90 o 
  -1  12   6       13.54       17.62      1.25 o 
   0  12   6        1.71        1.79      0.66 o 
   1  12   6       12.91       12.67      0.99 o 
   2  12   6        2.69        3.32      0.85 o 
   3  12   6       54.67       71.18      2.46 o 
   4  12   6       36.83       37.03      2.45 o 
   5  12   6        0.23       -0.23      2.00 o 
  -7  13   6       15.18        9.42      1.65 o 
  -6  13   6       47.14       54.13      2.70 o 
  -5  13   6        1.04       -0.19      1.28 o 
  -4  13   6       35.54       35.66      3.08 o 
  -3  13   6       20.33       21.87      2.43 o 
  -2  13   6        0.17       -0.44      1.32 o 
  -1  13   6       19.89       23.80      1.78 o 
   0  13   6       34.77       43.15      3.08 o 
   1  13   6       13.74       14.96      1.41 o 
   2  13   6        5.84        4.53      1.49 o 
   3  13   6        1.20        2.05      1.43 o 
  -4  14   6        0.05       -2.63      2.63 o 
  -3  14   6        6.77        5.94      2.97 o 
  -2  14   6        4.00        1.66      2.68 o 
  -1  14   6        0.02        0.68      2.51 o 
   0  14   6       49.91       57.53      4.57 o 
   1  14   6       22.43       28.70      2.27 o 
 -11   1   7        7.57        7.68      0.82 o 
 -10   1   7       55.82       59.06      2.71 o 
  -9   1   7       18.69       15.11      0.85 o 
  -8   1   7       17.55       14.07      0.54 o 
  -7   1   7       98.59      105.62      1.35 o 
  -6   1   7      161.73      160.27      1.77 o 
  -5   1   7       10.70       14.02      0.53 o 
  -4   1   7        1.18        1.73      0.38 o 
  -3   1   7       72.36       67.88      1.07 o 
  -2   1   7      347.69      335.54      3.20 o 
  -1   1   7       29.42       31.97      0.75 o 
   0   1   7       96.19      100.48      1.40 o 
   1   1   7      168.08      151.77      1.73 o 
   2   1   7     1374.95     1342.35     10.60 o 
   3   1   7      691.44      692.10      5.82 o 
   4   1   7       17.51       20.72      0.69 o 
   5   1   7       40.89       37.19      0.94 o 
   6   1   7        1.81       -0.21      0.42 o 
   7   1   7       30.68       33.28      1.35 o 
   8   1   7       20.86       19.57      1.63 o 
   9   1   7        0.80       -0.71      1.66 o 
  10   1   7       12.37       14.67      2.28 o 
 -14   2   7        3.21        7.65      1.94 o 
 -13   2   7        0.08        1.48      1.48 o 
 -12   2   7        0.00        1.18      1.70 o 
 -11   2   7        3.06        3.32      0.68 o 
 -10   2   7       22.33       24.07      1.07 o 
  -9   2   7        0.02        0.62      0.29 o 
  -8   2   7       42.25       43.17      1.03 o 
  -7   2   7      133.27      134.74      1.69 o 
  -6   2   7      163.92      161.26      1.80 o 
  -5   2   7      125.20      118.59      1.47 o 
  -4   2   7      136.77      124.34      1.62 o 
  -3   2   7     1148.01     1142.02      9.09 o 
  -2   2   7      720.85      682.04      5.68 o 
  -1   2   7      292.03      266.30      2.59 o 
   0   2   7      973.06      936.55      7.57 o 
   1   2   7     2150.35     2097.99     17.75 o 
   2   2   7      146.57      137.17      1.66 o 
   3   2   7      242.90      225.69      2.36 o 
   4   2   7      188.29      171.17      1.96 o 
   5   2   7        9.26        6.13      0.48 o 
   6   2   7       78.48       87.53      1.74 o 
   7   2   7       90.48       90.71      2.06 o 
   8   2   7       48.82       53.34      1.67 o 
   9   2   7       37.98       41.60      2.35 o 
  10   2   7       52.33       52.85      3.65 o 
 -13   3   7       10.23       13.62      1.25 o 
 -12   3   7       23.66       30.24      1.51 o 
 -11   3   7        0.01        0.05      0.64 o 
 -10   3   7        0.95        0.97      0.55 o 
  -9   3   7        0.39       -0.49      0.49 o 
  -8   3   7       18.50       21.21      0.71 o 
  -7   3   7       10.61       12.07      0.53 o 
  -6   3   7        3.35        2.16      0.39 o 
  -5   3   7        3.72        2.53      0.40 o 
  -4   3   7       35.83       37.84      0.87 o 
  -3   3   7        0.54        1.12      0.35 o 
  -2   3   7        2.73        2.16      0.39 o 
  -1   3   7       94.10       85.04      1.23 o 
   0   3   7       36.62       34.37      0.86 o 
   1   3   7       59.32       59.96      1.05 o 
   2   3   7       41.67       41.17      0.97 o 
   3   3   7      512.31      448.51      4.04 o 
   4   3   7      202.90      196.83      2.31 o 
   5   3   7       28.44       20.87      0.93 o 
   6   3   7       34.50       31.34      1.12 o 
   7   3   7        0.48        0.83      0.58 o 
   8   3   7        1.25        0.28      0.76 o 
   9   3   7       15.66       18.55      1.68 o 
  10   3   7        0.74        2.05      1.77 o 
 -13   4   7        3.87        4.94      1.22 o 
 -12   4   7       18.80       19.75      1.15 o 
 -11   4   7        0.00        0.27      0.74 o 
 -10   4   7        0.58        0.25      0.58 o 
  -9   4   7       29.76       25.77      1.00 o 
  -8   4   7       15.24       16.33      0.82 o 
  -7   4   7      124.94      114.68      3.75 o 
  -6   4   7       28.27       24.32      0.76 o 
  -5   4   7       31.18       29.61      0.77 o 
  -4   4   7        7.75        5.01      0.47 o 
  -3   4   7       44.88       44.12      0.89 o 
  -2   4   7       24.21       23.08      0.68 o 
  -1   4   7       91.03       84.68      1.38 o 
   0   4   7       13.21       12.18      0.54 o 
   1   4   7       21.02       22.14      0.69 o 
   2   4   7       25.02       15.82      0.63 o 
   3   4   7       92.30       94.87      1.37 o 
   4   4   7      209.07      202.98      2.65 o 
   5   4   7        8.58        9.03      0.80 o 
   6   4   7       12.20       10.03      0.78 o 
   7   4   7        0.27       -0.48      0.57 o 
   8   4   7        1.66        0.50      0.78 o 
   9   4   7        0.14       -0.90      0.90 o 
 -13   5   7       17.10       18.81      4.28 o 
 -12   5   7       10.70       10.98      1.03 o 
 -11   5   7        0.65        0.55      0.74 o 
 -10   5   7       21.17       18.73      0.97 o 
  -9   5   7       16.52       13.91      0.85 o 
  -8   5   7        0.38        0.43      0.68 o 
  -7   5   7       23.14       22.04      0.93 o 
  -6   5   7        1.85        2.06      0.45 o 
  -5   5   7        1.80        0.99      0.43 o 
  -4   5   7        2.74        0.65      0.40 o 
  -3   5   7        1.96        1.46      0.38 o 
  -2   5   7       51.29       54.11      1.00 o 
  -1   5   7        2.64        2.52      0.41 o 
   0   5   7       44.72       38.95      0.87 o 
   1   5   7        4.28        5.86      0.48 o 
   2   5   7      112.46      103.61      1.44 o 
   3   5   7      389.31      319.06      3.36 o 
   4   5   7       51.74       47.97      1.35 o 
   5   5   7       26.30       23.90      1.04 o 
   6   5   7       30.43       30.00      1.29 o 
   7   5   7       46.40       45.05      1.39 o 
   8   5   7        3.79        2.03      0.75 o 
   9   5   7        5.29        4.15      1.35 o 
 -12   6   7       23.93       24.89      2.05 o 
 -11   6   7        1.50        0.69      0.71 o 
 -10   6   7        6.23        5.73      0.92 o 
  -9   6   7      125.35      126.56      2.23 o 
  -8   6   7      115.30      116.86      2.08 o 
  -7   6   7       48.82       48.83      1.41 o 
  -6   6   7      422.18      415.44      3.82 o 
  -5   6   7        3.20        2.64      0.39 o 
  -4   6   7       46.67       49.43      0.99 o 
  -3   6   7      444.67      413.79      3.80 o 
  -2   6   7       86.25       78.26      1.23 o 
  -1   6   7      361.91      316.31      3.06 o 
   0   6   7      734.85      664.51      5.66 o 
   1   6   7      287.38      286.71      2.85 o 
   2   6   7       21.10       22.77      0.73 o 
   3   6   7      113.64      109.73      1.84 o 
   4   6   7      215.58      209.66      3.07 o 
   5   6   7      100.22      101.93      2.02 o 
   6   6   7       25.84       29.80      1.17 o 
   7   6   7       11.20       13.39      1.04 o 
   8   6   7       48.39       60.22      2.12 o 
   9   6   7       19.42       19.59      1.87 o 
 -12   7   7        1.65        1.35      1.22 o 
 -11   7   7        6.97        6.08      1.05 o 
 -10   7   7       16.10       14.35      1.01 o 
  -9   7   7        0.05       -0.68      0.68 o 
  -8   7   7      121.75      118.51      2.19 o 
  -7   7   7       27.28       25.86      1.08 o 
  -6   7   7      132.39      130.61      2.66 o 
  -5   7   7       91.55       91.50      1.44 o 
  -4   7   7       65.31       55.89      1.06 o 
  -3   7   7        3.68        3.94      0.47 o 
  -2   7   7       99.96       97.86      1.42 o 
  -1   7   7       34.83       36.19      0.88 o 
   0   7   7       42.23       40.52      0.90 o 
   1   7   7       50.38       54.74      1.04 o 
   2   7   7       34.57       25.14      0.96 o 
   3   7   7        2.25        0.09      0.58 o 
   4   7   7        4.37        3.13      0.74 o 
   5   7   7        1.19        2.44      0.68 o 
   6   7   7        0.72        0.36      0.67 o 
   7   7   7        6.84        3.94      1.01 o 
   8   7   7       16.90       21.34      1.94 o 
 -11   8   7       22.56       25.53      2.31 o 
 -10   8   7        7.17        5.74      1.17 o 
  -9   8   7       60.10       59.01      1.92 o 
  -8   8   7        2.86        3.29      0.82 o 
  -7   8   7      125.79      126.10      2.30 o 
  -6   8   7        3.55        3.07      0.67 o 
  -5   8   7       12.00        9.92      0.86 o 
  -4   8   7        3.46        1.44      0.44 o 
  -3   8   7      263.38      251.43      2.64 o 
  -2   8   7        0.17       -0.40      0.40 o 
  -1   8   7      168.39      142.87      1.79 o 
   0   8   7       23.45       27.24      0.79 o 
   1   8   7      250.21      231.43      3.03 o 
   2   8   7        2.72        1.87      0.62 o 
   3   8   7        8.24        9.18      0.83 o 
   4   8   7       82.26       80.51      1.83 o 
   5   8   7       10.40       16.14      1.02 o 
   6   8   7        3.44        1.93      0.86 o 
   7   8   7        0.01        0.03      1.23 o 
   8   8   7        2.17        1.56      1.32 o 
 -11   9   7        0.45       -0.57      2.05 o 
 -10   9   7        1.17        3.30      1.33 o 
  -9   9   7        3.11        2.28      0.99 o 
  -8   9   7        0.82        1.10      0.77 o 
  -7   9   7        4.57        5.03      1.10 o 
  -6   9   7        5.99        7.67      0.83 o 
  -5   9   7        5.70        5.35      0.76 o 
  -4   9   7       17.13       17.27      0.84 o 
  -3   9   7        0.04       -0.40      0.40 o 
  -2   9   7        7.20        7.72      0.55 o 
  -1   9   7       12.39       13.05      0.64 o 
   0   9   7       30.35       30.12      1.09 o 
   1   9   7        2.48        2.12      0.65 o 
   2   9   7       33.37       26.29      1.13 o 
   3   9   7        1.64        0.80      0.68 o 
   4   9   7       31.98       32.96      1.55 o 
   5   9   7       27.96       34.10      1.52 o 
   6   9   7        0.04       -1.28      1.28 o 
   7   9   7        0.01       -0.82      1.23 o 
 -10  10   7       16.11       17.63      1.81 o 
  -9  10   7        0.05        0.64      1.40 o 
  -8  10   7        0.03       -1.94      1.94 o 
  -7  10   7      148.69      153.84      2.71 o 
  -6  10   7       53.02       62.13      2.90 o 
  -5  10   7        5.10        5.99      0.76 o 
  -4  10   7        0.48       -0.33      1.04 o 
  -3  10   7       27.42       27.23      0.98 o 
  -2  10   7       11.74       10.36      0.61 o 
  -1  10   7       37.73       38.51      1.66 o 
   0  10   7       72.02       71.68      1.61 o 
   1  10   7       81.82       81.20      1.90 o 
   2  10   7       46.39       42.63      1.48 o 
   3  10   7      142.94      151.03      2.73 o 
   4  10   7       44.75       46.08      2.50 o 
   5  10   7        5.42        9.24      2.88 o 
   6  10   7       25.33       27.94      3.31 o 
  -9  11   7        0.03       -0.46      2.51 o 
  -8  11   7        0.90       -0.07      1.15 o 
  -7  11   7       39.89       39.67      2.85 o 
  -6  11   7        0.01       -0.41      0.91 o 
  -5  11   7       16.88       19.05      1.14 o 
  -4  11   7        0.18       -0.64      0.81 o 
  -3  11   7       27.03       29.55      1.09 o 
  -2  11   7        0.58       -0.68      0.68 o 
  -1  11   7        1.34        0.71      0.63 o 
   0  11   7        3.94        6.28      0.82 o 
   1  11   7        9.24       11.12      0.98 o 
   2  11   7       15.46       19.75      1.14 o 
   3  11   7       15.63       17.45      2.57 o 
   4  11   7        0.00       -0.90      1.29 o 
   5  11   7       36.23       36.65      2.41 o 
  -7  12   7       99.53      103.78      3.57 o 
  -6  12   7       13.97       22.34      1.91 o 
  -5  12   7        0.67       -0.88      0.88 o 
  -4  12   7        1.75        1.40      0.91 o 
  -3  12   7       78.66       81.33      2.45 o 
  -2  12   7       22.54       28.50      1.73 o 
  -1  12   7        5.28        5.39      0.93 o 
   0  12   7        0.57       -0.97      1.19 o 
   1  12   7       14.57       15.37      1.75 o 
   2  12   7        0.64       -0.68      1.60 o 
   3  12   7        2.77        3.76      4.00 o 
  -5  13   7       10.64       15.30      1.88 o 
  -4  13   7        0.28       -1.20      1.20 o 
  -3  13   7        5.01        4.11      2.85 o 
  -2  13   7        0.35       -2.23      2.40 o 
  -1  13   7        5.57        6.79      2.74 o 
   0  13   7       24.90       29.45      2.28 o 
   1  13   7        3.54       -0.57      1.34 o 
 -11   0   8        2.51        2.63      1.20 o 
 -10   0   8       91.05       93.68      2.56 o 
  -9   0   8       17.37       13.93      0.96 o 
  -8   0   8       29.16       33.52      1.32 o 
  -7   0   8       85.42       89.48      2.10 o 
  -6   0   8        9.70       10.19      0.89 o 
  -5   0   8       21.09       21.41      1.13 o 
  -4   0   8      158.81      166.41      3.13 o 
  -3   0   8      653.07      646.72      9.05 o 
  -2   0   8     1163.74     1118.23     14.75 o 
  -1   0   8     2836.37     2771.17     34.61 o 
   0   0   8      207.39      226.61      4.19 o 
   1   0   8        4.89        4.96      0.78 o 
   2   0   8       35.10       39.80      1.49 o 
   3   0   8       50.56       41.68      1.53 o 
   4   0   8       58.15       55.24      1.75 o 
   5   0   8        6.48        5.04      0.83 o 
   6   0   8       58.47       59.82      2.34 o 
 -12   1   8        0.01       -0.46      1.14 o 
 -11   1   8        1.62        0.70      0.80 o 
 -10   1   8        0.32        0.92      0.53 o 
  -9   1   8       22.40       21.38      0.84 o 
  -8   1   8       22.07       19.71      0.77 o 
  -7   1   8        1.27        1.37      0.49 o 
  -6   1   8      164.43      162.26      2.17 o 
  -5   1   8      205.93      187.77      2.60 o 
  -4   1   8       18.53       17.89      0.75 o 
  -3   1   8      115.38      111.69      1.73 o 
  -2   1   8      209.32      208.69      2.63 o 
  -1   1   8       49.97       46.23      1.35 o 
   0   1   8      135.82      128.22      1.90 o 
   1   1   8       75.49       67.86      1.57 o 
   2   1   8       63.62       63.90      1.31 o 
   3   1   8      112.75      120.60      1.86 o 
   4   1   8      111.41      105.83      1.73 o 
   5   1   8       91.86       87.41      1.57 o 
   6   1   8       56.68       58.47      1.93 o 
   7   1   8       56.76       60.29      4.00 o 
 -12   2   8        1.07       -0.37      0.89 o 
 -11   2   8        4.22        4.68      0.97 o 
 -10   2   8        3.23        2.73      1.14 o 
  -9   2   8       21.44       18.67      0.83 o 
  -8   2   8        0.01        0.10      0.43 o 
  -7   2   8        6.75        7.69      0.57 o 
  -6   2   8       16.90       17.19      0.73 o 
  -5   2   8      102.63      100.14      1.61 o 
  -4   2   8       77.16       70.67      1.34 o 
  -3   2   8      136.16      136.86      1.97 o 
  -2   2   8       73.53       68.52      1.33 o 
  -1   2   8      361.64      332.32      3.42 o 
   0   2   8      587.81      575.97      5.00 o 
   1   2   8      279.57      269.72      2.73 o 
   2   2   8       69.47       61.98      1.10 o 
   3   2   8        6.44        7.44      0.51 o 
   4   2   8       20.47       21.46      0.73 o 
   5   2   8        0.17       -0.21      0.50 o 
   6   2   8       13.52       17.81      0.93 o 
   7   2   8       10.04       12.41      1.28 o 
   8   2   8        1.68        0.83      1.09 o 
   9   2   8        0.13       -0.74      1.43 o 
 -13   3   8        0.30       -1.37      1.43 o 
 -12   3   8        1.14       -0.40      0.98 o 
 -11   3   8        0.01       -0.28      0.81 o 
 -10   3   8       40.46       41.40      1.40 o 
  -9   3   8        8.31        6.63      0.70 o 
  -8   3   8        6.97        7.75      0.65 o 
  -7   3   8       30.41       29.24      0.85 o 
  -6   3   8      401.02      382.18      3.58 o 
  -5   3   8      158.42      148.13      1.92 o 
  -4   3   8        1.36        1.48      0.50 o 
  -3   3   8       21.73       20.07      0.71 o 
  -2   3   8      370.89      377.02      3.52 o 
  -1   3   8        7.86        6.93      0.55 o 
   0   3   8        5.26        4.78      0.50 o 
   1   3   8        1.95        1.63      0.49 o 
   2   3   8        0.49       -0.22      0.38 o 
   3   3   8       52.78       64.50      1.16 o 
   4   3   8       57.17       57.12      1.08 o 
   5   3   8       93.02       89.48      1.83 o 
   6   3   8       46.50       44.62      1.36 o 
   7   3   8       93.02       99.81      2.05 o 
   8   3   8        0.03       -0.06      0.84 o 
 -12   4   8        0.08        2.35      0.96 o 
 -11   4   8       20.81       26.59      1.27 o 
 -10   4   8        0.32        0.20      0.70 o 
  -9   4   8        6.00        5.17      0.74 o 
  -8   4   8        7.09        6.88      1.26 o 
  -7   4   8       16.68       19.71      0.72 o 
  -6   4   8      160.65      161.48      1.92 o 
  -5   4   8       10.60        9.51      0.59 o 
  -4   4   8      277.91      258.01      2.66 o 
  -3   4   8      448.71      410.10      3.80 o 
  -2   4   8      112.51      102.10      1.46 o 
  -1   4   8       34.51       28.37      0.81 o 
   0   4   8      676.35      579.66      5.08 o 
   1   4   8      628.80      584.81      5.12 o 
   2   4   8       16.74       11.27      0.62 o 
   3   4   8        0.22       -0.37      0.37 o 
   4   4   8        3.83        3.24      0.64 o 
   5   4   8       51.97       57.44      1.50 o 
   6   4   8        1.69        1.22      0.65 o 
   7   4   8        6.11        4.29      0.79 o 
   8   4   8       25.47       24.64      3.88 o 
 -12   5   8       14.81       11.94      4.79 o 
 -11   5   8        6.70        5.59      0.86 o 
 -10   5   8       52.27       50.78      1.48 o 
  -9   5   8      104.07      101.79      2.00 o 
  -8   5   8        0.61        0.63      0.66 o 
  -7   5   8       13.12       10.59      0.82 o 
  -6   5   8      104.94      103.90      1.77 o 
  -5   5   8        9.60        9.71      0.59 o 
  -4   5   8       22.94       18.27      0.71 o 
  -3   5   8      203.97      182.69      2.10 o 
  -2   5   8      186.65      184.77      2.12 o 
  -1   5   8       30.77       21.86      0.75 o 
   0   5   8        3.76        3.20      0.47 o 
   1   5   8      117.04      113.17      1.55 o 
   2   5   8      107.63      106.47      1.52 o 
   3   5   8       87.82       79.77      1.74 o 
   4   5   8       12.34       12.75      0.88 o 
   5   5   8       20.71       22.33      1.04 o 
   6   5   8       71.11       74.39      1.78 o 
   7   5   8       20.15       22.92      1.26 o 
   8   5   8       12.96       14.04      1.77 o 
 -12   6   8        0.30       -0.11      2.60 o 
 -11   6   8        6.61        6.09      1.03 o 
 -10   6   8       16.30       18.14      1.53 o 
  -9   6   8       17.70       18.28      1.41 o 
  -8   6   8       31.13       35.12      1.23 o 
  -7   6   8       44.84       45.54      1.39 o 
  -6   6   8        0.08        0.01      0.41 o 
  -5   6   8        2.45        1.36      0.45 o 
  -4   6   8        0.52        1.40      0.47 o 
  -3   6   8       41.04       40.18      0.96 o 
  -2   6   8        0.64        0.00      0.42 o 
  -1   6   8       48.42       38.59      0.93 o 
   0   6   8       15.82        8.63      0.56 o 
   1   6   8       56.09       55.54      1.07 o 
   2   6   8       32.12       25.75      1.00 o 
   3   6   8        0.71       -0.57      0.57 o 
   4   6   8       38.76       31.19      1.19 o 
   5   6   8        7.52        7.62      0.84 o 
   6   6   8        7.18        7.08      0.85 o 
   7   6   8       10.58       11.26      1.59 o 
 -11   7   8       10.39       11.18      2.05 o 
 -10   7   8       39.75       38.88      1.94 o 
  -9   7   8       34.48       34.90      1.46 o 
  -8   7   8        4.08        4.86      0.78 o 
  -7   7   8        7.00        5.49      1.02 o 
  -6   7   8        2.11        0.94      0.82 o 
  -5   7   8       10.40       11.42      0.63 o 
  -4   7   8      308.01      290.64      2.98 o 
  -3   7   8       71.61       67.25      1.23 o 
  -2   7   8        3.28        1.31      0.45 o 
  -1   7   8        0.13       -0.39      0.39 o 
   0   7   8        0.98        2.05      0.45 o 
   1   7   8        1.39        0.98      0.49 o 
   2   7   8       45.44       42.74      1.24 o 
   3   7   8       16.88       19.50      1.04 o 
   4   7   8       69.34       77.53      1.90 o 
   5   7   8       34.38       39.23      1.41 o 
   6   7   8        8.39       11.61      1.61 o 
   7   7   8        0.01       -0.26      1.17 o 
 -11   8   8       10.06       11.15      1.64 o 
 -10   8   8        7.25        9.40      1.57 o 
  -9   8   8        5.06        9.21      1.43 o 
  -8   8   8       32.16       37.03      1.38 o 
  -7   8   8        1.95        0.35      0.71 o 
  -6   8   8       17.61       17.50      0.99 o 
  -5   8   8        0.60        0.22      0.56 o 
  -4   8   8       37.49       38.39      0.98 o 
  -3   8   8      101.27       91.24      1.44 o 
  -2   8   8        3.93        2.01      0.48 o 
  -1   8   8      130.76      111.92      1.60 o 
   0   8   8       53.08       55.15      1.14 o 
   1   8   8        4.98        5.63      0.67 o 
   2   8   8        0.82       -0.20      0.63 o 
   3   8   8       19.67       22.71      1.15 o 
   4   8   8       17.29       18.05      1.10 o 
   5   8   8       31.03       35.56      2.57 o 
   6   8   8       14.15       12.93      1.73 o 
 -10   9   8       31.51       31.84      2.18 o 
  -9   9   8       19.30       18.37      1.91 o 
  -8   9   8        4.30        0.23      1.14 o 
  -7   9   8        0.83        0.41      0.84 o 
  -6   9   8       47.90       50.33      1.54 o 
  -5   9   8        1.27        1.33      0.71 o 
  -4   9   8       16.77       11.69      0.78 o 
  -3   9   8       18.67       20.92      1.03 o 
  -2   9   8      128.27      132.48      1.81 o 
  -1   9   8        5.47        3.35      0.55 o 
   0   9   8       65.83       70.86      1.62 o 
   1   9   8      100.75      109.00      2.02 o 
   2   9   8        0.01        0.21      0.73 o 
   3   9   8       15.79       18.74      1.12 o 
   4   9   8        9.90        8.33      1.49 o 
   5   9   8        2.01        1.79      1.33 o 
  -9  10   8        0.62       -1.16      1.16 o 
  -8  10   8        4.66        2.78      1.71 o 
  -7  10   8        5.80        6.55      1.44 o 
  -6  10   8       68.56       75.55      2.12 o 
  -5  10   8        8.26       10.11      0.93 o 
  -4  10   8        0.00       -0.60      0.60 o 
  -3  10   8       14.66       11.55      0.81 o 
  -2  10   8        4.43        4.37      0.56 o 
  -1  10   8        7.80       10.36      0.87 o 
   0  10   8        0.31       -0.62      0.62 o 
   1  10   8       37.73       35.82      1.85 o 
   2  10   8       58.29       63.28      2.94 o 
   3  10   8        7.48        2.50      1.51 o 
   4  10   8        0.60        1.55      1.35 o 
  -7  11   8        3.59        4.07      1.45 o 
  -6  11   8       11.75       10.32      1.60 o 
  -5  11   8        0.23       -0.83      0.83 o 
  -4  11   8        4.36        0.68      0.98 o 
  -3  11   8       22.25       22.57      1.51 o 
  -2  11   8        5.96        7.02      1.06 o 
  -1  11   8        1.15        0.01      0.79 o 
   0  11   8       40.55       44.99      1.77 o 
   1  11   8        5.59        8.57      3.48 o 
   2  11   8        7.45       11.65      1.78 o 
   3  11   8       24.70       38.97      2.58 o 
  -5  12   8        1.75       -0.63      1.29 o 
  -4  12   8        1.50       -2.96      3.08 o 
  -3  12   8        2.61        4.57      2.80 o 
  -2  12   8        0.17       -0.40      2.45 o 
  -1  12   8       21.93       19.55      2.02 o 
   0  12   8        2.14        1.18      1.45 o 
   1  12   8        7.98        6.30      1.70 o 
 -12   1   9        2.82        2.00      1.37 o 
 -11   1   9        0.93        2.43      0.93 o 
 -10   1   9       45.16       50.03      1.58 o 
  -9   1   9       13.37       17.15      0.84 o 
  -8   1   9       11.85       13.81      0.88 o 
  -7   1   9        1.03        1.82      0.56 o 
  -6   1   9      217.48      216.69      2.76 o 
  -5   1   9      353.65      342.30      3.87 o 
  -4   1   9      686.04      672.03      6.73 o 
  -3   1   9       81.44       89.14      1.61 o 
  -2   1   9       59.41       58.83      1.42 o 
  -1   1   9       51.69       52.17      1.22 o 
   0   1   9       21.55       21.96      0.89 o 
   1   1   9      123.76      117.36      1.89 o 
   2   1   9       30.88       32.13      1.03 o 
   3   1   9      230.39      230.94      2.97 o 
   4   1   9       37.32       34.26      1.08 o 
   5   1   9       34.59       34.40      1.58 o 
   6   1   9       39.72       43.33      2.68 o 
   7   1   9      105.92      113.35      5.02 o 
 -12   2   9        5.97        6.51      1.60 o 
 -11   2   9        0.99        3.11      0.97 o 
 -10   2   9        1.18        1.10      0.78 o 
  -9   2   9       66.89       63.45      1.44 o 
  -8   2   9       27.43       23.59      1.00 o 
  -7   2   9       54.21       60.97      1.30 o 
  -6   2   9       28.31       31.70      1.00 o 
  -5   2   9        0.72       -0.48      0.48 o 
  -4   2   9      218.04      214.86      2.78 o 
  -3   2   9        0.97       -0.52      0.52 o 
  -2   2   9       17.56       15.46      0.79 o 
  -1   2   9       24.65       25.69      0.93 o 
   0   2   9       77.10       86.60      1.58 o 
   1   2   9       14.79       15.58      0.77 o 
   2   2   9       83.48       78.65      1.52 o 
   3   2   9       34.56       36.05      1.09 o 
   4   2   9       57.74       66.34      1.45 o 
   5   2   9        0.29        0.01      0.80 o 
   6   2   9       29.86       33.13      1.67 o 
   7   2   9       51.92       67.52      2.87 o 
 -12   3   9        5.62        5.19      1.66 o 
 -11   3   9        3.88        6.31      1.48 o 
 -10   3   9        2.62        2.31      1.77 o 
  -9   3   9       86.65       90.70      1.94 o 
  -8   3   9       49.39       49.70      1.28 o 
  -7   3   9      124.44      126.76      1.95 o 
  -6   3   9       90.30       85.35      1.54 o 
  -5   3   9       23.36       23.77      0.92 o 
  -4   3   9      168.83      159.58      2.26 o 
  -3   3   9      356.96      342.32      3.89 o 
  -2   3   9      710.23      676.76      6.79 o 
  -1   3   9       89.58       79.68      1.51 o 
   0   3   9      152.41      147.31      2.17 o 
   1   3   9      167.47      152.67      2.23 o 
   2   3   9       90.30       89.02      1.61 o 
   3   3   9       39.90       36.55      1.07 o 
   4   3   9       80.60       71.48      1.87 o 
   5   3   9      101.97      103.82      2.68 o 
   6   3   9       43.55       46.34      1.90 o 
   7   3   9       14.70       16.21      2.51 o 
 -12   4   9        3.22        1.03      1.54 o 
 -11   4   9        0.94        3.48      1.54 o 
 -10   4   9       26.42       28.09      1.64 o 
  -9   4   9        5.71        4.91      0.94 o 
  -8   4   9       34.59       35.20      1.14 o 
  -7   4   9        0.78        1.48      0.53 o 
  -6   4   9       34.04       31.89      1.00 o 
  -5   4   9        1.03        0.59      0.48 o 
  -4   4   9       20.44       17.75      0.80 o 
  -3   4   9        0.20       -0.39      0.59 o 
  -2   4   9        6.59        7.31      0.73 o 
  -1   4   9        2.09        2.48      0.49 o 
   0   4   9        0.39       -0.01      0.45 o 
   1   4   9        6.92        5.47      0.55 o 
   2   4   9        0.31       -0.44      0.44 o 
   3   4   9        1.70        2.17      0.50 o 
   4   4   9       27.32       26.66      1.28 o 
   5   4   9        1.17        3.62      0.80 o 
   6   4   9        4.86        6.43      1.08 o 
   7   4   9        1.65        2.65      1.33 o 
 -11   5   9        2.79        1.77      1.48 o 
 -10   5   9        2.00        0.07      0.94 o 
  -9   5   9       85.67       92.35      2.14 o 
  -8   5   9       12.19       13.96      0.99 o 
  -7   5   9       81.83       82.16      1.89 o 
  -6   5   9       85.80       79.27      1.35 o 
  -5   5   9       21.22       23.27      0.82 o 
  -4   5   9       31.88       25.55      0.91 o 
  -3   5   9       57.93       53.35      1.11 o 
  -2   5   9       88.28       87.93      1.41 o 
  -1   5   9        2.46       -0.09      0.54 o 
   0   5   9       28.95       32.11      0.90 o 
   1   5   9        7.23       10.37      0.63 o 
   2   5   9      107.62      114.13      1.79 o 
   3   5   9       10.47        8.64      0.73 o 
   4   5   9       23.83       20.37      1.05 o 
   5   5   9        9.55        7.51      1.17 o 
   6   5   9        1.46        2.56      1.03 o 
 -11   6   9        0.11        0.55      1.40 o 
 -10   6   9        6.34        5.67      1.39 o 
  -9   6   9        7.74        5.92      1.03 o 
  -8   6   9        2.54        2.37      1.00 o 
  -7   6   9        3.80        4.40      0.82 o 
  -6   6   9        0.00       -0.42      0.50 o 
  -5   6   9        6.66        7.34      0.58 o 
  -4   6   9       20.92       16.97      0.72 o 
  -3   6   9       44.47       36.25      0.97 o 
  -2   6   9        3.55        1.46      0.49 o 
  -1   6   9       68.62       65.54      1.22 o 
   0   6   9       47.51       44.39      1.04 o 
   1   6   9       31.69       33.48      0.92 o 
   2   6   9        2.21        1.44      0.71 o 
   3   6   9       17.61       19.57      1.05 o 
   4   6   9       11.98       14.34      1.01 o 
   5   6   9        0.45       -0.25      0.93 o 
   6   6   9        0.40       -0.87      3.82 o 
 -10   7   9        6.92        8.41      1.53 o 
  -9   7   9       13.67       15.86      1.48 o 
  -8   7   9        3.29        2.80      0.96 o 
  -7   7   9        0.08        0.80      0.75 o 
  -6   7   9      138.75      137.76      2.47 o 
  -5   7   9       27.46       24.92      0.87 o 
  -4   7   9       29.96       24.98      0.85 o 
  -3   7   9       15.34       15.71      0.72 o 
  -2   7   9      100.74      107.37      1.60 o 
  -1   7   9       64.28       56.75      1.36 o 
   0   7   9       23.95       26.03      0.84 o 
   1   7   9       61.52       55.65      1.45 o 
   2   7   9       77.91       82.79      1.94 o 
   3   7   9      106.47      103.76      2.77 o 
   4   7   9       16.29       16.24      1.46 o 
   5   7   9       58.66       67.34      2.95 o 
  -9   8   9        1.00       -0.50      1.27 o 
  -8   8   9        0.66       -1.14      1.14 o 
  -7   8   9       70.19       75.87      3.62 o 
  -6   8   9       12.63       12.27      0.98 o 
  -5   8   9       24.09       25.32      1.04 o 
  -4   8   9        0.06       -0.32      0.47 o 
  -3   8   9        0.57        0.32      0.49 o 
  -2   8   9        2.66        2.67      0.62 o 
  -1   8   9       29.35       23.78      0.85 o 
   0   8   9        1.06        0.84      1.07 o 
   1   8   9       26.32       26.81      1.13 o 
   2   8   9       11.80       11.17      1.12 o 
   3   8   9        0.00       -0.61      1.00 o 
   4   8   9       33.45       46.38      2.62 o 
   5   8   9       13.59       17.43      3.65 o 
  -8   9   9        0.06       -1.37      1.43 o 
  -7   9   9       29.87       30.08      2.09 o 
  -6   9   9        8.81        9.38      1.31 o 
  -5   9   9        0.32       -0.68      0.68 o 
  -4   9   9       13.63       10.81      1.06 o 
  -3   9   9       17.06       20.93      0.87 o 
  -2   9   9        4.89        2.97      0.57 o 
  -1   9   9        1.84        1.79      0.62 o 
   0   9   9       31.70       41.19      1.37 o 
   1   9   9       36.21       42.43      2.13 o 
   2   9   9       10.42       11.19      2.37 o 
   3   9   9        3.12        2.69      1.35 o 
   4   9   9        0.03       -1.35      1.35 o 
  -7  10   9        2.62       -0.32      1.34 o 
  -6  10   9        2.00        4.00      2.14 o 
  -5  10   9       10.22       13.73      4.97 o 
  -4  10   9       12.46       11.68      0.97 o 
  -3  10   9       26.90       33.45      1.22 o 
  -2  10   9       43.99       50.31      2.00 o 
  -1  10   9        3.19        0.43      0.88 o 
   0  10   9       10.25       17.53      1.53 o 
   1  10   9        4.93        1.73      1.60 o 
   2  10   9        0.19        0.00      1.31 o 
  -5  11   9        3.76        3.96      1.42 o 
  -4  11   9       28.40       30.04      2.43 o 
  -3  11   9        7.87        8.54      1.41 o 
  -2  11   9       35.36       39.31      2.51 o 
  -1  11   9       19.65       23.95      2.65 o 
   0  11   9       19.69       17.44      3.71 o 
 -11   0  10        7.26       10.67      1.77 o 
 -10   0  10        5.27        8.27      1.17 o 
  -9   0  10       22.35       19.09      1.24 o 
  -8   0  10       61.93       57.63      1.91 o 
  -7   0  10       73.45       72.27      2.42 o 
  -6   0  10        3.59        4.17      1.26 o 
  -5   0  10        9.67        9.89      1.04 o 
  -4   0  10       15.09       14.42      1.13 o 
  -3   0  10       48.05       46.71      2.41 o 
  -2   0  10      209.77      196.62      3.82 o 
  -1   0  10       58.45       59.17      2.57 o 
   0   0  10      344.79      346.70      5.76 o 
   1   0  10      109.18      102.89      2.62 o 
   2   0  10      106.64      103.36      3.22 o 
   3   0  10      166.70      189.42      3.82 o 
   4   0  10      287.73      317.48      5.47 o 
   5   0  10       27.26       26.82      1.92 o 
 -11   1  10        0.66        2.63      1.43 o 
 -10   1  10       22.63       25.25      1.14 o 
  -9   1  10       18.85       20.27      0.96 o 
  -8   1  10       11.96       14.01      0.81 o 
  -7   1  10       69.92       72.67      1.50 o 
  -6   1  10        3.69        4.00      0.63 o 
  -5   1  10        0.51       -0.52      0.52 o 
  -4   1  10        4.85        5.77      0.67 o 
  -3   1  10        4.78        3.03      0.59 o 
  -2   1  10       56.32       56.52      1.34 o 
  -1   1  10        1.35        0.47      0.63 o 
   0   1  10       20.61       18.31      0.88 o 
   1   1  10       25.28       21.49      0.94 o 
   2   1  10       29.68       32.50      1.06 o 
   3   1  10        4.64        5.79      0.69 o 
   4   1  10        0.11       -0.44      0.60 o 
   5   1  10       62.18       69.22      1.97 o 
   6   1  10       10.94       14.84      2.40 o 
 -11   2  10        0.20        1.88      1.43 o 
 -10   2  10        4.43        5.25      1.01 o 
  -9   2  10        0.75        1.41      0.62 o 
  -8   2  10       17.17       17.80      0.86 o 
  -7   2  10      159.16      158.54      2.33 o 
  -6   2  10       54.36       57.53      1.35 o 
  -5   2  10      167.12      162.03      2.37 o 
  -4   2  10      145.67      143.25      2.21 o 
  -3   2  10       48.25       44.20      1.22 o 
  -2   2  10       25.58       24.86      1.07 o 
  -1   2  10        2.06        2.08      0.57 o 
   0   2  10       19.23       20.13      0.90 o 
   1   2  10        0.93        1.29      0.53 o 
   2   2  10       22.10       23.08      0.96 o 
   3   2  10        0.12       -0.53      0.53 o 
   4   2  10       40.72       49.92      1.49 o 
   5   2  10        0.12       -0.58      1.14 o 
   6   2  10       12.52       16.44      2.51 o 
 -11   3  10        3.58        3.31      1.54 o 
 -10   3  10       14.02       18.67      2.31 o 
  -9   3  10       63.96       65.02      1.76 o 
  -8   3  10        8.93       11.71      0.84 o 
  -7   3  10       27.89       29.01      1.05 o 
  -6   3  10        5.47        4.84      0.64 o 
  -5   3  10        7.22        5.86      0.67 o 
  -4   3  10        5.79        8.04      0.80 o 
  -3   3  10        4.26        4.64      0.63 o 
  -2   3  10       11.39       12.77      0.81 o 
  -1   3  10       27.82       31.06      1.15 o 
   0   3  10        5.81        4.63      0.64 o 
   1   3  10       30.48       36.49      1.15 o 
   2   3  10       12.07       17.90      0.90 o 
   3   3  10        2.26        2.32      0.62 o 
   4   3  10        1.67        2.27      0.98 o 
   5   3  10       41.83       47.20      3.54 o 
   6   3  10        0.19        0.97      1.83 o 
 -11   4  10        5.03        5.37      1.71 o 
 -10   4  10        8.89       11.13      1.94 o 
  -9   4  10       37.30       39.89      4.34 o 
  -8   4  10        2.02        2.79      0.70 o 
  -7   4  10      105.76      101.21      1.79 o 
  -6   4  10       11.62       13.63      0.81 o 
  -5   4  10      259.72      254.99      3.21 o 
  -4   4  10       15.64       13.31      0.79 o 
  -3   4  10      145.40      141.76      2.20 o 
  -2   4  10      109.84      104.84      1.83 o 
  -1   4  10      155.80      159.91      2.37 o 
   0   4  10      115.43      116.41      2.14 o 
   1   4  10       68.14       67.33      1.49 o 
   2   4  10       45.20       41.62      1.21 o 
   3   4  10       43.09       44.17      1.62 o 
   4   4  10      143.47      155.64      6.22 o 
   5   4  10       38.82       46.57      3.60 o 
 -10   5  10        5.57        8.56      1.88 o 
  -9   5  10        5.00        7.13      1.77 o 
  -8   5  10        0.42       -0.22      1.01 o 
  -7   5  10        1.33        2.44      0.68 o 
  -6   5  10       31.95       30.23      1.06 o 
  -5   5  10       81.45       83.36      1.63 o 
  -4   5  10        3.27        3.37      0.60 o 
  -3   5  10        0.11       -0.09      0.51 o 
  -2   5  10       28.92       25.74      1.00 o 
  -1   5  10       23.75       25.57      1.00 o 
   0   5  10       18.67       17.50      0.86 o 
   1   5  10       27.51       26.48      1.09 o 
   2   5  10       88.32       85.42      1.89 o 
   3   5  10       54.96       50.97      3.65 o 
   4   5  10        4.28        4.79      2.00 o 
   5   5  10        0.48        0.68      1.77 o 
 -10   6  10       24.62       27.74      2.63 o 
  -9   6  10        3.18        4.51      1.48 o 
  -8   6  10        4.41        4.74      1.60 o 
  -7   6  10        1.77        0.57      1.31 o 
  -6   6  10        1.41        1.68      0.58 o 
  -5   6  10        0.24        0.29      0.55 o 
  -4   6  10       18.18       18.62      0.86 o 
  -3   6  10        0.15        0.03      0.51 o 
  -2   6  10        0.19       -0.22      0.51 o 
  -1   6  10        0.48        0.46      0.51 o 
   0   6  10       35.21       39.55      1.10 o 
   1   6  10        0.67        0.44      0.63 o 
   2   6  10        4.22        7.32      1.11 o 
   3   6  10       16.38       17.60      1.73 o 
   4   6  10        0.13        0.11      1.19 o 
  -9   7  10        1.49        0.34      1.48 o 
  -8   7  10        1.63        2.52      1.32 o 
  -7   7  10        1.14        0.98      1.15 o 
  -6   7  10        2.11        0.54      1.14 o 
  -5   7  10        2.93        2.11      0.64 o 
  -4   7  10       11.06        9.09      0.69 o 
  -3   7  10        4.80        7.71      0.64 o 
  -2   7  10        6.69        4.95      0.65 o 
  -1   7  10        0.73       -0.06      0.51 o 
   0   7  10        0.50       -0.59      0.63 o 
   1   7  10        4.06        3.58      1.00 o 
   2   7  10        0.33       -1.21      1.21 o 
   3   7  10        0.79        0.25      1.25 o 
  -8   8  10        1.09        1.52      1.63 o 
  -7   8  10        1.86        3.81      1.28 o 
  -6   8  10        6.06        7.48      1.33 o 
  -5   8  10       11.58       16.11      1.50 o 
  -4   8  10       14.30       13.68      1.25 o 
  -3   8  10       65.77       77.31      1.53 o 
  -2   8  10       89.68       96.35      1.74 o 
  -1   8  10       26.66       25.66      1.08 o 
   0   8  10       20.78       20.52      1.41 o 
   1   8  10       26.00       29.19      2.20 o 
   2   8  10       46.10       51.28      3.17 o 
  -6   9  10        1.11       -0.72      2.97 o 
  -5   9  10        5.03        3.31      3.45 o 
  -4   9  10       31.76       32.06      1.77 o 
  -3   9  10        0.12       -0.18      1.29 o 
  -2   9  10       11.44       10.66      1.03 o 
  -1   9  10       29.09       32.02      2.71 o 
   0   9  10       40.12       41.65      2.60 o 
   1   9  10        3.08        0.41      1.37 o 
  -4  10  10        0.00       -2.21      2.48 o 
  -3  10  10        6.46        9.37      2.50 o 
  -2  10  10        0.09        0.11      1.39 o 
 -10   1  11        6.12        3.27      1.17 o 
  -9   1  11        4.10        4.68      1.15 o 
  -8   1  11       15.51       17.22      1.02 o 
  -7   1  11       38.74       38.64      1.21 o 
  -6   1  11        0.79        0.87      0.66 o 
  -5   1  11        2.37        3.26      0.71 o 
  -4   1  11        0.27       -0.43      0.53 o 
  -3   1  11       36.83       40.43      1.47 o 
  -2   1  11       21.02       20.21      0.96 o 
  -1   1  11        0.53       -0.04      0.56 o 
   0   1  11       35.62       38.02      1.21 o 
   1   1  11      137.79      163.49      2.54 o 
   2   1  11        0.92        2.61      0.89 o 
   3   1  11        1.93        1.70      1.23 o 
   4   1  11        0.88       -0.40      1.20 o 
 -10   2  11        7.36       11.50      2.77 o 
  -9   2  11        5.37        7.18      1.25 o 
  -8   2  11        0.54        1.21      0.83 o 
  -7   2  11        1.97        2.74      0.74 o 
  -6   2  11       15.79       18.42      1.43 o 
  -5   2  11      121.01      121.89      2.58 o 
  -4   2  11       43.36       48.54      1.33 o 
  -3   2  11       86.96       88.31      1.77 o 
  -2   2  11       28.89       23.76      1.01 o 
  -1   2  11       69.34       79.14      1.70 o 
   0   2  11       95.00      112.29      2.04 o 
   1   2  11       44.37       41.42      1.29 o 
   2   2  11      218.40      237.48      4.77 o 
   3   2  11       57.59       55.94      2.07 o 
   4   2  11       55.06       50.44      2.50 o 
  -9   3  11        2.34        3.41      1.26 o 
  -8   3  11       81.14       77.91      2.21 o 
  -7   3  11       69.40       71.36      2.36 o 
  -6   3  11       32.90       31.76      1.13 o 
  -5   3  11       27.22       25.18      1.02 o 
  -4   3  11        9.56       12.60      0.83 o 
  -3   3  11        2.84        3.47      0.67 o 
  -2   3  11        9.15        9.19      0.83 o 
  -1   3  11        2.56        2.01      0.61 o 
   0   3  11        0.29        0.07      0.60 o 
   1   3  11        0.97        0.12      0.75 o 
   2   3  11        0.36       -0.66      0.74 o 
   3   3  11       17.48       11.92      1.56 o 
   4   3  11       39.01       47.54      3.71 o 
  -9   4  11        0.51       -0.34      1.48 o 
  -8   4  11       25.71       25.35      1.43 o 
  -7   4  11        4.07        5.53      0.84 o 
  -6   4  11        5.35        6.75      0.89 o 
  -5   4  11       16.26       14.43      0.88 o 
  -4   4  11        5.73        5.80      0.72 o 
  -3   4  11        7.55        9.69      0.88 o 
  -2   4  11       39.17       39.95      1.24 o 
  -1   4  11       41.33       48.33      1.43 o 
   0   4  11       10.44        9.43      0.95 o 
   1   4  11        0.27       -0.67      0.71 o 
   2   4  11       24.43       27.41      1.99 o 
   3   4  11       22.26       31.22      3.14 o 
  -8   5  11       30.23       31.79      2.74 o 
  -7   5  11       10.04       11.41      1.13 o 
  -6   5  11        8.29        7.61      0.90 o 
  -5   5  11        9.01        7.30      0.90 o 
  -4   5  11        6.06        6.09      0.86 o 
  -3   5  11        6.60        7.15      0.80 o 
  -2   5  11       16.69       17.30      1.12 o 
  -1   5  11        0.19        0.42      0.72 o 
   0   5  11        0.06       -0.10      0.80 o 
   1   5  11       58.50       65.91      2.10 o 
   2   5  11       31.04       34.76      3.31 o 
   3   5  11       24.98       32.42      3.31 o 
  -8   6  11       30.00       32.59      2.57 o 
  -7   6  11        0.29       -0.11      1.48 o 
  -6   6  11       19.16       26.32      1.29 o 
  -5   6  11       40.84       46.66      2.21 o 
  -4   6  11       21.42       19.13      1.56 o 
  -3   6  11       43.59       41.16      2.68 o 
  -2   6  11       21.32       21.32      1.32 o 
  -1   6  11       90.14       91.89      2.43 o 
   0   6  11       51.45       51.34      1.84 o 
   1   6  11       56.07       68.66      4.28 o 
   2   6  11        0.49        1.71      1.83 o 
  -6   7  11       12.40       15.84      1.55 o 
  -5   7  11        4.47        3.83      1.20 o 
  -4   7  11        2.46        1.49      1.10 o 
  -3   7  11        0.70        1.08      1.14 o 
  -2   7  11        0.00        0.06      1.08 o 
  -1   7  11        2.82        1.83      1.12 o 
   0   7  11        8.80       13.53      2.51 o 
   1   7  11        6.23       10.22      2.45 o 
  -4   8  11       32.49       37.98      2.10 o 
  -3   8  11       27.88       32.20      2.00 o 
  -2   8  11        9.87        9.73      1.39 o 
  -1   8  11       12.07       20.16      1.85 o 
  -8   0  12       41.89       47.77      3.20 o 
  -7   0  12       10.45       12.96      2.00 o 
  -6   0  12        1.36       -1.31      1.31 o 
  -5   0  12        0.28        2.28      1.66 o 
  -4   0  12        3.58        2.17      1.66 o 
  -3   0  12        1.49        1.26      1.66 o 
  -2   0  12       30.36       42.92      3.37 o 
  -1   0  12       88.07      100.34      4.91 o 
   0   0  12       57.35       65.69      4.00 o 
   1   0  12        0.33       -0.40      1.60 o 
  -8   1  12       18.29       19.25      2.17 o 
  -7   1  12        1.30        0.08      1.05 o 
  -6   1  12       12.02       12.22      1.49 o 
  -5   1  12        5.20        4.04      1.20 o 
  -4   1  12       14.14       15.75      1.53 o 
  -3   1  12       29.97       32.39      2.10 o 
  -2   1  12       10.01        9.02      1.47 o 
  -1   1  12       60.64       61.40      2.70 o 
   0   1  12       35.09       38.48      3.02 o 
   1   1  12       23.15       18.49      1.77 o 
  -7   2  12        2.95        3.75      1.19 o 
  -6   2  12        0.98        3.03      1.21 o 
  -5   2  12       36.66       36.73      2.10 o 
  -4   2  12        0.17       -0.77      1.14 o 
  -3   2  12       11.55       13.30      1.57 o 
  -2   2  12       28.29       29.36      2.06 o 
  -1   2  12        0.38       -1.28      1.71 o 
   0   2  12        6.56        5.23      1.38 o 
   1   2  12       13.99       20.80      1.88 o 
  -7   3  12       12.55       17.53      2.14 o 
  -6   3  12        9.50       12.07      1.49 o 
  -5   3  12        0.36       -0.57      1.06 o 
  -4   3  12        0.01       -0.96      0.96 o 
  -3   3  12       24.45       28.49      1.93 o 
  -2   3  12       63.66       71.69      2.84 o 
  -1   3  12       99.89      115.58      3.65 o 
   0   3  12        3.20        1.41      1.23 o 
   1   3  12       17.47       14.50      3.22 o 
  -6   4  12        0.21        0.99      1.13 o 
  -5   4  12        3.11        3.22      1.20 o 
  -4   4  12       13.05       20.23      1.88 o 
  -3   4  12       35.37       41.07      2.23 o 
  -2   4  12        0.32        1.19      1.06 o 
  -1   4  12        8.15       11.25      1.49 o 
   0   4  12        0.76        1.66      1.23 o 
  -5   5  12        3.25        4.10      1.26 o 
  -4   5  12       27.49       33.16      2.05 o 
  -3   5  12       26.71       28.94      1.94 o 
  -2   5  12       14.17       17.34      1.68 o 
  -1   5  12       19.69       31.40      2.04 o 
                                                 
